# Supplementary material for: The humanised CYP2C19 transgenic mouse exhibits cerebellar atrophy and movement impairment reminiscent of ataxia
Source: Neuropathol Appl Neurobiol. 2023 Jan 17;49(1):e12867. doi: 10.1111/nan.12867 (PMC10108232; doi:10.1111/nan.12867)
Supplement: Supplementary file 2 — Data S1. Supporting Information [file NAN-49-0-s003.xlsx]

## Sheet: Body weight
Variables
ID			Unique identification number of an animal.
Sex			0=Male, 1=Female
Pups			Size of the birth litter of the given animal
Genotype			1=CYP2C19 transgenic, 0=Wild type
Body Weight (g)
P X			Postnatal day
/			Failed run
			Outlier
All data
ID	Sex	Pups	Genotype	Body weight (g)
				P21	P22	P23	P24	P25	P26	P27	P28	P29	P30	P31	P32	P33	P34	P35	P36	P37	P38	P39	P40	P41	P42
549MW	0	6	0	11.05	11.59	12	12.89	14.24	15.2	16.18	16.7	18.12	18.73	19.05	19.9	21.08	21.37	21.76	22.29	22.33	22.01	22.64	22.81	22.94	23.57
550MT	0	6	1	9.88	10.08	10.74	11.66	12.58	13.44	14.08	15.06	16.11	16.97	17.18	18.38	19.36	19.65	20.45	20.99	21.46	20.68	21.4	21.14	21.15	21.42
551MW	0	6	0	10.72	11.17	11.64	12.17	13.6	14.29	14.94	15.71	16.88	17.62	17.8	18.58	19.58	19.89	20.63	21.15	21.42	20.85	21.22	21.54	21.25	22.03
552FT	1	6	1	8.06	8.8	9.16	10.11	10.68	11.7	11.95	12.2	12.87	13.5	13.66	14.12	14.77	15.02	15.87	15.7	15.65	15.45	16.09	15.84	16.52	16.72
553FT	1	6	1	9.16	10	10.73	11.45	12.01	12.54	12.71	13.19	13.62	14.22	14.29	14.87	15.39	15.51	15.88	16.02	15.74	15.75	16.32	16.08	16.45	16.49
554FT	1	6	1	8.62	9.55	9.99	10.87	11.58	12.21	12.69	13.22	13.71	14.06	14.19	14.53	14.91	15.05	15.62	15.44	15.52	15.28	15.83	15.75	15.84	16.31
560MT	0	8	1	7.99	8.52	9.25	9.95	10.95	11.72	12.7	13.73	14.87	15.21	16.48	17.76	18.17	19.26	19.84	20.24	19.85	20.84	21.04	21.28	21.63	21.57
561MT	0	8	1	8.31	8.94	10.01	10.69	11.68	12.7	13.77	14.85	16.16	16.93	18.33	19.41	19.75	20.38	20.76	21.3	21.09	21.6	21.67	21.62	21.62	21.78
562MW	0	8	0	9.95	10.58	11.66	12.4	13.44	14.64	15.87	16.83	17.99	18.77	19.54	20.73	20.66	21.34	21.81	21.99	21.12	21.71	21.73	22.29	22.7	22.82
558FW	1	8	0	9.31	10.02	10.64	11.28	11.92	12.15	12.68	13.11	13.78	14.2	14.84	15.29	15.39	16.03	16.25	16.47	16.25	16.69	17.07	17.31	17.41	17.42
559FW	1	8	0	7.8	8.26	8.6	9.38	9.81	10.42	10.7	11.04	11.59	11.91	12.34	12.66	12.9	13.42	13.53	13.68	13.53	14.04	13.94	14.24	14.4	14.44
555FT	1	8	1	7.35	7.96	8.91	9.36	10.13	10.45	11.13	11.52	12.24	12.53	13.16	13.54	13.58	14.19	14.39	14.53	14.73	15.38	15.49	16.27	15.96	15.99
556FT	1	8	1	7.94	8.74	9.5	10.29	10.79	11.35	11.88	12.62	13.02	13.35	14.08	14.21	14.58	15.32	15.36	15.3	15.37	15.69	15.69	16.04	16.68	16.45
557FT	1	8	1	7.44	8.5	9.28	10.17	10.75	11.32	11.96	12.68	13.03	13.48	14.24	14.65	14.48	15.14	15.64	15.47	15.27	15.71	15.75	16.01	16.53	16.36
563MW	0	6	0	8.98	9.4	10.28	11.05	11.87	12.82	13.92	14.7	15.44	16.02	17.12	18.42	18.96	19.55	19.29	19.92	20.35	20.59	20.85	21.11	21.22	21.4
564MW	0	3	0	12.08	12.95	13.25	14.2	15.24	15.85	16.92	17.67	18.57	19.48	19.81	20.99	21.34	22.02	21.11	22.51	22.72	22.46	23.43	23.88	24.07	23.96
565MW	0	3	0	12.57	13.28	14.02	14.99	15.63	16.98	18.29	19.06	19.76	20.64	21.04	21.99	22.51	22.58	22.74	23.72	23.44	23.41	24.2	24.48	24.55	24.55
566MW	0	6	0	8.11	8.83	9.42	10	10.67	11.52	12	12.52	13.22	14.18	14.7	16.18	16.44	17.12	17.53	18.28	19.2	19.52	19.64	20.33	20.5	20.72
567FT	1	6	1	7.24	6.51	7.98	8.76	9.68	10.56	11.09	11.45	11.95	12.49	12.82	13.99	14.33	14.38	14.3	14.73	14.6	14.59	14.72	14.92	14.9	14.65
568FW	1	6	0	8.37	8.43	9.04	9.69	10.22	11.02	11.31	11.42	11.9	12.7	13.03	13.64	13.97	14.03	14.23	14.6	14.56	14.85	15.09	15.4	15.38	15.03
569FT	1	6	1	7.3	6.7	8.09	9.06	9.67	10.76	11.28	11.47	12.2	12.78	13.14	14.2	14.8	14.88	14.64	15.06	15.24	15.56	15.93	15.91	16.17	15.97
570FT	1	3	1	11.81	12.75	13.23	13.8	14.59	15.17	15.77	15.76	16.26	16.75	16.8	17.5	17.84	17.5	17.28	17.56	17.66	17.51	17.52	17.62	17.84	17.97
571MT	0	4	1	10.83	11.66	12.28	13.1	14.17	15.3	16.21	17.05	17.92	19.44	19.87	21.02	22.04	22.72	22.3	23.34	23.09	23.76	24.03	24.29	24.06	23.94
572MT	0	4	1	10.03	10.62	11.28	12.02	12.56	13.7	13.73	14.89	15.48	16.68	17.16	18.26	18.7	19.62	19.83	20.88	21.12	21.74	21.84	21.83	22.76	22.64
573FW	1	4	0	10.96	11.61	12.49	12.96	13.23	13.77	13.88	14.07	14.79	15.14	15.57	15.94	16.02	16.17	16.13	16.51	16.41	16.58	17.15	17.3	17.64	17.51
574FW	1	4	0	11.37	11.66	12.38	12.95	13.24	13.52	13.69	14.16	14.69	15.07	15.19	15.51	16.12	16.03	15.86	16.32	16.03	16.16	16.51	16.47	16.79	17.39
575FW	1	8	0	9.81	10.51	11.34	11.63	12.09	12.67	13.19	14.02	14.78	15.43	16.3	16.89	16.84	17.26	17.78	17.81	18.13	18.14	18.28	18.92	18.48	18.45
576FT	1	8	1	8.51	8.87	9.62	10.02	10.4	11.07	11.35	12.08	12.84	13.42	14.2	14.38	14.66	14.81	15.61	15.62	15.84	15.9	16.18	16.57	16.227	16.16
577MT	0	8	1	7.99	8.68	9.67	9.81	10.95	11.81	12.37	13.48	14.51	15.61	16.26	17.12	17.92	18.43	19.42	19.01	19.65	20.23	20.57	20.66	21	21.48
578MT	0	8	1	7.72	8.23	8.97	10.4	10.62	11.36	12.2	13.14	14.14	14.99	15.56	16.29	17.1	17.57	18.09	18.36	18.81	18.88	19.01	18.95	19.6	19.91
579MW	0	8	0	9.57	10.55	11.46	12.38	12.9	13.85	14.51	15.57	16.87	17.32	18.04	18.64	18.96	19.56	19.72	19.83	20.12	20.34	20.43	20.52	20.68	21.15
580MW	0	8	0	9.9	10.91	11.9	12.68	13.03	14.05	14.46	15.47	16.17	16.85	17.54	18.32	18.47	18.89	19.37	19.15	19.84	19.77	20.09	20.22	20.62	21.26
581MW	0	8	0	10.28	11.39	12.22	13.09	13.97	15.4	16.14	17.27	18.58	19.38	19.8	20.89	20.83	21.4	21.54	21.41	22.07	21.89	22.35	22.47	22.91	22.8
582MW	0	8	0	10.79	11.78	12.74	13.71	14.55	15.44	16.42	17.42	18.41	18.86	19.5	20.25	20.6	21.32	21.68	21.37	21.6	22.05	21.35	21.85	22.23	22.56
583FW	1	4	0	9.55	10.34	10.85	11.21	11.96	12.28	12.87	13.26	13.66	14.21	14.69	15.04	15.07	15.78	16.59	16.77	16.56	16.61	16.41	16.47	16.85	16.76
584FT	1	5	1	6.9	6.26	7.92	8.52	9.07	9.41	10.01	10.56	11.02	11.64	12.11	12.26	12.71	13.75	14.15	14.57	14.91	15.26	15.55	16.13	16.22	16
585FT	1	5	1	7.91	8.46	9.33	10.15	10.5	11.06	11.79	12.26	13.71	13.69	14.11	14.07	14.49	15.12	14.95	15.06	15.22	15.3	15.14	15.41	15.62	15.79
586MW	0	5	0	8.74	9.68	10.44	11.09	11.76	12.61	13.79	14.33	15.48	16.66	17.36	17.99	18.75	19.21	19.54	20.11	20.54	20.5	21.13	21.11	21.12	21.39
587MT	0	5	1	9.02	10.14	10.91	11.9	12.56	13.47	14.23	15.21	15.95	17.02	17.47	18.35	19.02	19.33	20.14	20.2	20.16	20.51	20.71	20.6	20.72	20.99
588MW	0	4	0	9.68	10.66	11.54	12.14	12.59	13.49	14.07	15.15	15.65	16.55	17.67	17.89	18.33	19.16	19.36	19.89	20.35	20.52	20.8	21.21	21.66	21.92
589MT	0	5	1	7.72	8.81	9.35	9.92	10.55	11.16	12.31	13.16	14.13	14.66	15.03	15.82	16.52	17.1	18.1	18.23	18.51	19.02	18.92	19.21	19.49	19.55
590MT	0	4	1	8.86	9.62	10.74	11.49	11.92	12.85	13.75	15.02	16.06	17.08	17.93	18.38	19.54	20.42	21.03	21.21	21.84	22.24	22.1	22.49	22.83	22.78
591MW	0	4	0	9.11	10.23	11.22	11.83	12.39	13.04	13.95	15.08	16.06	17.19	17.94	18.46	18.48	19.15	19.76	20.03	20.51	20.4	20.86	20.99	21.19	21.16
592MW	0	7	0	8.98	9.76	10.43	11	12.13	13.09	13.97	15.22	16.12	16.85	17.48	18.29	18.69	19.11	18.95	19.39	19.24	19.21	19.91	19.93	19.87	20.05
593MW	0	7	0	9.6	10.61	11.21	11.95	13.15	13.89	14.8	15.28	16.52	17.48	17.55	18.31	18.6	19.04	19.3	19.5	19.24	19.03	19.25	19.72	19.38	19.6
594MT	0	7	1	8.6	9.59	10.31	11.21	11.86	12.96	13.86	15.09	16.33	17.34	17.89	18.7	19.3	19.79	20.31	20.76	20.45	20.49	20.53	21	21.17	21.21
595MW	0	5	0	10.15	10.82	11.74	12.29	12.82	13.98	14.99	15.59	16.36	17.22	17.85	18.33	18.95	19.12	19	19.17	19.3	19.82	19.07	19.63	19.3	19.05
596FT	1	7	1	8.07	9	9.9	10.47	11.32	11.9	12.34	12.6	13.45	13.58	13.68	14.1	13.99	14.17	14.51	14.61	14.56	14.74	14.85	14.89	14.84	15.15
597FT	1	7	1	7.69	7.71	8.54	9.39	10.19	10.7	11.32	11.92	12.38	12.64	12.72	13.15	13.04	13.61	13.89	13.48	13.73	14.03	14.49	14.19	14.64	14.32
598FW	1	7	0	9.77	10.74	11.22	12.01	12.58	13.12	13.39	13.88	14.16	14.23	14.22	14.35	14.44	14.89	14.83	15.06	15.05	15.25	15.28	15.06	15.04	15.29
599FT	1	5	1	7.41	7.74	8.73	8.86	9.91	10.56	11.49	12.11	12.33	12.79	13.33	13.9	14.17	14.71	15.11	15.16	15.6	15.76	15.61	16	16.11	15.83
600FT	1	5	1	7.51	8.45	9.01	9.73	10.59	11.14	11.87	12.62	13.09	13.68	14.11	14.52	14.93	15.4	15.42	15.44	15.71	15.79	15.9	16.21	16.03	15.26
601FW	1	5	0	9.61	10.21	11.08	11.49	12.29	12.56	13.18	13.77	14.26	14.22	14.78	14.96	15.38	15.72	15.59	15.5	15.51	15.6	15.56	15.66	15.47	15.64

## Sheet: Step height
Variables
ID			Unique identification number of an animal.
Sex			0=Male, 1=Female
Genotype			1=CYP2C19 transgenic, 0=Wild type
Hindpaw step height (px)			Largest height of the hind paw acheived during the single step in pixels
W x			Postnatal week
/			Failed run
			Outlier
All Data - Young animals									All Data - Adult animals
ID	Sex	Genotype	Hindpaw step height (px)						ID	Sex	Genotype	Hindpaw step height (px)
			W5	W6	W7	W8						Week >30
549MW	0	0	31	28	34	37			500mt	0	1		59
550MT	0	1	69	69	67	72			501mt	0	1		70
551MW	0	0	31	29	37	32			502mt	0	1		62
552FT	1	1	77	55	64	57			503mt	0	1		81
553FT	1	1	80	67	65	59			504mt	0	1		94
554FT	1	1	66	68	71	71			505mw	0	0		31
560MT	0	1	81	76	86	67			506mw	0	0		30
561MT	0	1	84	75	98	73			507mw	0	0		33
562MW	0	0	29	38	39	33			508mw	0	0		29
558FW	1	0	33	36	37	37			509mw	0	0		33
559FW	1	0	30	29	40	41			ft1	1	1		54
555FT	1	1	76	76	76	75			ft2	1	1		61
556FT	1	1	82	67	64	67			ft3	1	1		63
557FT	1	1	65	63	71	78			ft4	1	1		65
563MW	0	0	40	37	31	41			ft5	1	1		60
564MW	0	0	25	39	37	38			ft6	1	1		64
565MW	0	0	28	31	37	42			ft7	1	1		66
566MW	0	0	37	39	44	41			ft8	1	1		67
567FT	1	1	59	61	57	59			ft9	1	1		54
568FW	1	0	28	39	41	42			ft10	1	1		59
569FT	1	1	93	80	81	80			fw1	1	0		36
570FT	1	1	67	71	68	63			fw2	1	0		37
571MT	0	1	61	62	76	73			fw3	1	0		29
572MT	0	1	65	79	79	80			fw4	1	0		26
573FW	1	0	29	35	43	33			fw5	1	0		33
574FW	1	0	32	36	38	35			fw6	1	0		40
575FW	1	0	35	29	29	25			fw7	1	0		38
576FT	1	1	77	86	74	64			fw8	1	0		36
577MT	0	1	78	76	81	85			fw9	1	0		33
578MT	0	1	77	77	76	76			fw10	1	0		37
579MW	0	0	43	43	42	40
580MW	0	0	36	41	40	35
581MW	0	0	34	38	35	36
582MW	0	0	33	34	39	41
583FW	1	0	42	37	36	36
584FT	1	1	61	73	80	73
585FT	1	1	62	60	61	61
586MW	0	0	26	36	35	29
587MT	0	1	64	57	55	57
588MW	0	0	36	31	29	35
589MT	0	1	75	111	99	104
590MT	0	1	67	78	75	66
591MW	0	0	39	42	33	36
592MW	0	0	39	29	33	32
593MW	0	0	35	38	37	35
594MT	0	1	58	65	61	56
595MW	0	0	38	33	35	37
596FT	1	1	68	70	67	61
597FT	1	1	66	66	66	59
598FW	1	0	28	35	39	36
599FT	1	1	78	73	63	61
600FT	1	1	86	75	67	70
601FW	1	0	38	36	34	33

## Sheet: Gait analysis - Young
Variables
ID			Unique identification number of an animal.
Sex			0=Male, 1=Female
Genotype			1=CYP2C19 transgenic, 0=Wild type
Week X			Postnatal week
Stride Length (cm)
LF			Average left forelimb stride length
LH			Average left hindlimb stride length
RF			Average right forelimb stride length
RH			Average right hindlimb stride length
Base width (cm)
Front			Average width of the front paw base
Hind			Average width of the hind paw base
Overlap (cm)
Left			Average overlap of left fore- and hindlimb
Right			Average overlap of right fore- and hindlimb
/			Failed run
			Outlier
All Data - Adult animals
			Week 5								Week 6								Week 7								Week 8
ID	Sex	Genotype	Stride Length (cm)				Base Width (cm)		Overlap (cm)		Stride Length (cm)				Base Width (cm)		Overlap (cm)		Stride Length (cm)				Base Width (cm)		Overlap (cm)		Stride Length (cm)				Base Width (cm)		Overlap (cm)
			LF	LH	RF	RH	Front	Hind	Left	Right	LF	LH	RF	RH	Front	Hind	Left	Right	LF	LH	RF	RH	Front	Hind	Left	Right	LF	LH	RF	RH	Front	Hind	Left	Right
549MW	0	0	6.23333	6.06667	6.26667	6.06667	1.7	2.8	0.6	0.666667	6.16667	6.13333	5.86667	5.86667	1.63333	2.76667	0.8	0.766667	6.875	6.9	6.825	6.8	1.5	2.275	0.475	0.55	7.375	7.275	7.45	7.375	1.85	2.775	0.5	0.625
550MT	0	1	5.83333	5.7	5.96667	5.83333	1.8	2.4	0.933333	0.766667	8	7.96667	7.53333	7.5	1.63333	2.03333	0.433333	0.766667	8	8.26667	7.73333	7.83333	1.5	2.4	0.733333	0.833333	7.875	7.775	7.775	7.7	1.725	2.95	0.65	0.825
551MW	0	0	6.9	6.66667	6.56667	6.46667	1.63333	1.93333	0.4	0.566667	8.56667	8.3	8.53333	8.63333	1.26667	2.23333	0.5	0.466667	8	7.75	7.975	7.975	1.45	2.3	0.325	0.75	7.75	7.6	7.85	7.8	1.425	2.475	0.475	0.8
552FT	1	1	7.05	7.025	7.05	6.975	1.625	2.475	0.725	0.3	7.33333	7.26667	7.13333	7.03333	1.63333	2.4	0.666667	0.366667	8.46667	8.43333	8.43333	8.26667	1.63333	2.43333	0.366667	0.833333	/	/	/	/	/	/	/	/
553FT	1	1	6	6	6.05	6	1.9	1.775	0.4	0.4	6.83333	6.76667	6.9	6.76667	1.86667	2	0.133333	0.666667	6.73333	6.8	6.8	6.76667	1.5	1.7	0.4	0.4	8.575	8.425	8.75	8.575	1.75	3.1	0.725	0.625
554FT	1	1	6	5.7	5.96667	5.83333	1.73333	2.4	0.4	0.466667	6.7	6.7	6.56667	6.5	1.76667	2.4	0.4	0.533333	6.35	6.25	6.2	6.225	1.75	2.375	0.45	0.475	6.975	6.975	6.825	6.975	1.7	2.225	1.1	0.95
560MT	0	1	6.26667	6.26667	6.16667	5.96667	1.5	2.13333	0.7	0.333333	7.13333	7.16667	6.9	6.56667	1.63333	2.63333	0.533333	0.566667	8.26667	8.26667	8.13333	8.1	1.75	2.55	0.45	0.45	6.63333	6.75	6.7	6.8	1.66667	2.26667	0.766667	0.6
561MT	0	1	5.56667	5.53333	5.56667	5.56667	1.96667	2.16667	0.466667	0.4	5.86667	5.86667	5.73333	5.56667	1.76667	2.2	0.666667	1.23333	6.6	6.4	6.56667	6.5	1.8	2.13333	0.433333	0.7	6.925	7	6.875	6.8	2.025	2.025	0.85	1.15
562MW	0	0	6.36667	6.2	6.16667	6	1.76667	2.56667	0.6	0.5	7.16667	6.86667	7.06667	7.26667	1.1	2.43333	1.1	1.06667	6.7	6.35	6.95	7	1.4	2.55	0.6	0.8	7.8	7.86667	7.86667	7.8	1.26667	2.43333	0.566667	0.566667
558FW	1	0	6.33333	6.5	6.73333	6.5	1.7	2.53333	0.333333	0.633333	5.8	5.63333	5.7	5.7	1.63333	2.56667	0.566667	0.666667	6.45	6.3	6.525	6.35	1.55	2.325	0.475	0.625	6.33333	6.23333	6.6	6.55	1.825	2.775	0.35	0.85
559FW	1	0	6	5.9	5.9	5.96667	1.4	2.03333	0.466667	0.4	6.23333	6.13333	6.16667	6.1	1.5	2.3	0.6	0.566667	6.8	6.66667	6.86667	6.76667	1.83333	2.3	0.366667	0.7	6.7	6.75	6.8	6.8	1.55	2.15	0.4	0.425
555FT	1	1	5.8	5.76667	5.83333	5.7	1.66667	2.76667	0.8	0.766667	6.4	6.4	6.425	6.325	1.65	2.7	0.75	0.533333	6.9	6.73333	6.83333	6.66667	1.53333	2.43333	0.8	0.166667	6.15	6.125	6.225	6.1	1.5	2.575	0.65	0.65
556FT	1	1	5.83333	5.83333	5.76667	5.8	1.33333	2.33333	0.6	0.8	6.9	6.93333	6.86667	6.8	1.56667	2.03333	0.2	0.2	7.7	7.75	7.675	7.7	1.925	2.275	0.45	0.1	7.25	7.2	7.45	7.5	1.825	2.35	0.425	0.4
557FT	1	1	6.86667	6.66667	6.93333	6.86667	1.5	2.6	0.533333	0.6	7.46667	7.4	7.4	7.26667	1.56667	2.73333	0.433333	0.866667	7.1	6.93333	7.36667	7.26667	1.56667	2.7	0.8	0.466667	6.93333	6.7	6.7	6.76667	1.43333	2.36667	0.633333	0.833333
563MW	0	0	6.2	5.83333	6.2	5.93333	1.5	2.66667	0.333333	1.1	7.2	7.3	7.26667	7.1	1.53333	2.36667	0.366667	0.7	7.075	7.075	7.05	6.925	1.475	2.225	0.25	0.85	6.16667	6.13333	6.23333	6.23333	1.575	2.55	0.525	0.725
564MW	0	0	6.33333	6.2	6.06667	5.9	1.46667	2.86667	0.566667	1.3	6.66667	6.6	6.53333	6.26667	1.7	3.1	0.766667	1.1	/	/	/	/	/	/	/	/	/	/	/	/	/	/	/	/
565MW	0	0	5.3	5.23333	5.63333	5.46667	2.13333	3.13333	1	0.566667	5.7	5.6	5.73333	5.76667	1.8	2.63333	0.866667	0.933333	6.8	6.76667	6.33333	6.4	1.4	2.03333	0.666667	0.533333	7.25	7.25	7.325	7.4	1.45	2.325	0.575	0.7
566MW	0	0	6.075	6	6.025	5.9	1.6	2.375	0.4	0.7	6.4	6.33333	6.13333	6.16667	1.4	1.9	0.5	0.9	/	/	/	/	/	/	/	/	/	/	/	/	/	/	/	/
567FT	1	1	5.425	5.4	5.4	5.35	1.95	2.525	0.3	0.65	6.33333	6.26667	6.13333	6.3	1.66667	2.3	0.566667	0.433333	6.6	6.475	6.525	6.4	1.675	2.45	0.225	0.6	6.6	6.55	6.525	6.55	1.85	2.425	0.45	0.225
568FW	1	0	5.46667	5.46667	5.13333	5.1	1.56667	2.23333	0.333333	0.466667	6.13333	6.03333	6.13333	6.06667	1.63333	2.5	0.5	0.533333	6.6	6.525	6.65	6.55	1.6	2.5	0.5	0.525	6.075	6	5.975	5.9	1.625	2.125	0.475	0.975
569FT	1	1	5.96667	5.53333	6.13333	6.06667	1.63333	1.83333	0.2	0.466667	6.23333	6.2	6.16667	6.16667	1.63333	2.26667	0.333333	0.8	5.85	5.6	6	5.9	1.7	2.4	0.325	0.55	6.6	6.45	6.425	6.4	1.575	2.1	0.35	0.875
570FT	1	1	6.03333	6	5.93333	5.93333	1.6	2.56667	0.466667	0.7	6.475	6.45	6.8	6.65	1.7	2.05	0.65	0.725	7.275	7.275	7.25	7.2	1.2	2.525	0.725	0.875	6.25	6.3	6.325	6.4	1.475	2.15	0.275	0.9
571MT	0	1	5.96667	5.86667	5.96667	5.8	1.73333	2.46667	1.03333	1.26667	6.36667	6.4	6.23333	6.23333	1.5	2.3	0.7	0.633333	6.85	6.725	6.775	6.75	1.45	2.575	0.625	1.05	7.65	7.425	7.5	7.4	1.45	2.925	1.325	1.6
572MT	0	1	4.86667	4.9	4.66667	4.73333	1.66667	2.46667	0.466667	0.733333	6.73333	6.93333	6.8	6.96667	1.43333	2.03333	0.233333	0.7	6.06667	6.13333	5.96667	6.16667	1.36667	2.03333	0.9	1.03333	6.675	6.65	6.75	6.8	1.675	2.275	0.8	1.175
573FW	1	0	5.73333	5.76667	5.93333	5.9	1.73333	2.2	0.433333	0.366667	5.475	5.425	5.525	5.55	1.75	2.45	0.55	0.725	6.75	6.675	6.575	6.525	1.75	2.65	0.425	0.575	7.225	7.25	7.275	7.275	1.45	2.775	0.325	1.1
574FW	1	0	6.4	6.275	6.6	6.375	1.725	2.125	0.5	0.325	6.325	6.15	6.375	6.275	1.45	2.425	0.6	0.5	6.7	6.6	6.35	6.35	1.55	1.9	0.1	0.45	6.15	6.15	6.25	6.2	1.625	2.1	0.8	0.425
575FW	1	0	6.23333	6.2	6.33333	6.2	1.26667	2.46667	0.433333	0.6	6.16667	6.2	6.5	6.56667	1.3	1.96667	0.5	0.433333	/	/	/	/	/	/	/	/	/	/	/	/	/	/	/	/
576FT	1	1	6.1	6.03333	6.26667	6.36667	1.43333	2.1	0.6	0.5	7.1	7.16667	7.2	7.16667	1.23333	2.06667	0.4	0.566667	5.33333	5.2	5.5	5.36667	1.23333	2.2	0.533333	0.633333	6.43333	6.2	6.7	6.56667	1.26667	2.43333	0.733333	0.7
577MT	0	1	7	6.9	7.025	7.1	1.825	2.475	0.575	0.5	6.275	6.225	6.4	6.325	1.56667	2.46667	0.633333	0.566667	5.86667	5.66667	5.63333	5.7	1.2	2.66667	1.53333	1.23333	7.36667	7.33333	6.96667	6.96667	1.26667	2.26667	0.533333	0.733333
578MT	0	1	6.825	7.05	7.15	7.1	1.575	1.75	0.375	0.475	7.23333	7.1	7.3	7.13333	1.36667	2.86667	0.566667	1.2	6.6	6.53333	6.76667	6.76667	1.7	2.46667	0.9	0.7	7.66667	7.6	7.6	7.56667	1.4	2.43333	0.666667	0.7
579MW	0	0	6.53333	6.23333	6.6	6.46667	1.56667	2.5	0.6	0.633333	6.23333	6.1	5.8	6.03333	1.5	2.6	0.433333	0.566667	7.13333	7.1	7	6.76667	1.56667	2.66667	0.6	0.566667	6.55	6.9	6.75	6.7	1.55	2.55	0.75	0.65
580MW	0	0	6.43333	6.23333	6.56667	6.53333	1.83333	2.4	0.5	0.6	7.6	7.625	7.675	7.525	1.55	2.85	0.575	0.85	7.9	7.8	7.8	7.7	1.83333	2.36667	0.366667	0.466667	7.16667	7.26667	7.3	7.2	1.76667	2.9	0.666667	0.566667
581MW	0	0	6.7	6.66667	6.46667	6.56667	1.73333	2.4	0.6	0.533333	/	/	/	/	/	/	/	/	/	/	/	/	/	/	/	/	/	/	/	/	/	/	/	/
582MW	0	0	7.26667	7.1	7.26667	7.06667	1.73333	2.43333	0.433333	0.633333	6.9	6.73333	6.7	6.53333	1.53333	2.43333	0.466667	0.7	7.9	8.03333	7.96667	7.9	1.8	2.76667	0.566667	0.3	7.53333	7.46667	7.23333	6.86667	2.23333	2.56667	0.433333	0.866667
583FW	1	0	5.83333	5.63333	5.9	5.8	1.46667	2.03333	0.733333	0.4	6.16667	5.96667	6.06667	6.03333	1.36667	2.26667	0.4	0.633333	5.73333	5.7	5.66667	5.56667	1.36667	2.13333	0.966667	0.433333	7.03333	6.9	7.06667	7.03333	1.36667	2.23333	0.4	0.433333
584FT	1	1	6.06667	6.06667	5.93333	5.8	1.5	2.4	0.366667	0.633333	6.46667	6.56667	6.56667	6.6	1.33333	2.33333	0.7	0.6	6.03333	6.13333	6	6.16667	1.7	2.26667	0.7	0.633333	7.06667	7.06667	7.1	7.13333	1.26667	2.13333	0.3	0.666667
585FT	1	1	6.2	6.13333	6.03333	6.03333	1.63333	2	0.733333	0.8	7.2	7.16667	6.96667	7	1.6	2.13333	0.533333	0.633333	7	6.93333	7.1	7	1.66667	2.66667	0.366667	0.933333	7.36667	7.46667	7.46667	7.5	1.46667	2.53333	0.466667	0.733333
586MW	0	0	6.56667	6.3	6.23333	6.3	1.6	2.2	0.533333	0.633333	/	/	/	/	/	/	/	/	/	/	/	/	/	/	/	/	/	/	/	/	/	/	/	/
587MT	0	1	6.4	6.43333	6.2	6.43333	1.53333	2.23333	0.666667	0.766667	6.9	6.86667	6.96667	6.93333	1.76667	2.1	0.4	0.366667	6.9	6.93333	6.86667	7.06667	1.56667	2.46667	0.566667	0.666667	7.36667	7.26667	7.2	7.06667	1.53333	2.43333	0.4	0.5
588MW	0	0	6.53333	6.36667	6.5	6.5	1.63333	2.4	0.766667	0.466667	7.23333	7.06667	7.76667	7.66667	1.4	2.16667	0.633333	0.566667	6.5	6.6	6.5	6.45	1.5	2.25	0.5	0.75	/	/	/	/	/	/	/	/
589MT	0	1	5.76667	5.63333	5.6	5.96667	1.76667	1.93333	0.566667	0.7	6.7	7.3	6.5	6.23333	1.66667	2.7	0.633333	0.533333	6.06667	6.1	5.96667	6	1.33333	2.06667	0.7	0.266667	6.3	6.5	6.66667	6.6	1.83333	2.23333	0.6	0.533333
590MT	0	1	6.53333	6.26667	6.36667	6.33333	1.96667	2.23333	0.4	0.533333	6.56667	6.53333	6.83333	6.63333	1.86667	2.33333	0.266667	0.8	6.9	7.06667	6.9	6.76667	1.66667	2.83333	0.633333	0.6	6.33333	6.16667	6.33333	6.43333	1.26667	2.63333	0.766667	0.7
591MW	0	0	6.46667	6.5	6.63333	6.4	1.23333	2.3	0.466667	0.666667	6.86667	6.86667	6.65	6.7	1.46667	2	0.366667	0.5	/	/	/	/	/	/	/	/	/	/	/	/	/	/	/	/
592MW	0	0	6.3	6.2	6.36667	6.36667	1.7	2.5	0.833333	0.466667	7.13333	7.2	7.23333	7.16667	1.4	2.23333	0.633333	0.366667	7.43333	7.46667	7.46667	7.26667	1.16667	2.13333	0.633333	0.9	6.46667	6.4	6.56667	6.43333	1.46667	2.46667	0.966667	1.23333
593MW	0	0	5.73333	5.76667	5.6	5.6	1.7	2.33333	0.433333	0.666667	6.43333	6.33333	6.46667	6.26667	1.43333	2.16667	0.566667	0.733333	7.03333	7	6.63333	6.46667	1.4	2.26667	0.533333	0.833333	7.35	7.3	6.2	6.15	1.5	2.45	0.55	0.35
594MT	0	1	6.23333	6	6.36667	6.23333	1.6	2.26667	0.4	0.533333	6	6.13333	5.4	5.4	1.5	2.5	0.8	0.433333	/	/	/	/	/	/	/	/	6.1	6.15	6.35	6.1	1.45	2.75	0.65	0.75
595MW	0	0	6.2	6.1	6.2	6.26667	1.6	2.26667	0.6	0.866667	/	/	/	/	/	/	/	/	6.53333	6.63333	6.63333	6.63333	1.36667	2.8	0.866667	0.8	/	/	/	/	/	/	/	/
596FT	1	1	5.3	5.2	5.53333	5.5	1.63333	2.13333	1.33333	0.7	6.06667	6.13333	5.83333	5.8	1.56667	2.43333	0.766667	0.466667	5.93333	5.96667	5.83333	5.83333	1.8	2.43333	0.7	0.433333	6.36667	6.33333	6.4	6.5	1.46667	2.3	0.233333	0.633333
597FT	1	1	5.53333	5.63333	5.86667	6.03333	1.36667	1.76667	0.266667	0.3	6.7	6.7	6.73333	6.66667	1.1	1.96667	0.5	0.933333	7.1	7	7.36667	7.36667	1.5	2.26667	0.5	0.433333	7.33333	7.4	7.36667	7.36667	1.66667	2.23333	0.166667	0.533333
598FW	1	0	5.83333	5.76667	6.1	6.26667	1.23333	2.13333	0.566667	0.266667	6.53333	6.53333	6.56667	6.7	1.2	2.56667	0.8	0.466667	6.93333	6.93333	6.96667	6.9	1.5	2.5	0.6	0.466667	5.33333	5.53333	5.5	5.5	1.63333	2.86667	1.03333	0.633333
599FT	1	1	6.16667	6.16667	6.46667	6.53333	1.56667	2	0.6	0.966667	6.3	6.06667	6.26667	6.53333	1.36667	2.43333	0.5	0.733333	6.4	6.4	6.1	6.2	0.933333	2.3	0.866667	1.06667	6.1	6	6.2	5.93333	1.56667	2.63333	0.433333	0.8
600FT	1	1	5.86667	5.96667	5.86667	5.76667	1.46667	2.06667	0.466667	0.233333	5.96667	6.06667	6	6.16667	1.36667	2.6	0.666667	0.366667	6.9	6.93333	6.83333	6.8	1.56667	2.13333	0.266667	0.333333	7.4	7.33333	7.43333	7.1	1.53333	2.56667	0.433333	1.13333
601FW	1	0	/	/	/	/	/	/	/	/	6.36667	6.43333	6.6	6.63333	1.26667	2.53333	0.833333	0.433333	6.9	6.9	6.83333	6.7	1.23333	2.16667	0.5	0.6	7.06667	6.93333	6.86667	6.63333	1.26667	2.5	0.633333	0.6

## Sheet: Gait analysis - Adult
Variables
ID			Unique identification number of an animal.
Sex			0=Male, 1=Female
Genotype			1=CYP2C19 transgenic, 0=Wild type
Stride Length (cm)
LF			Average left forelimb stride length
LH			Average left hindlimb stride length
RF			Average right forelimb stride length
RH			Average right hindlimb stride length
Base width (cm)
Front			Average width of the front paw base
Hind			Average width of the hind paw base
Overlap (cm)
Left			Average overlap of left fore- and hindlimb
Right			Average overlap of right fore- and hindlimb
/			Failed run
			Outlier
Summary Data - Adult animals
ID	Sex	Genotype	Stride Length (cm)				Base Width (cm)		Overlap (cm)
			LF	LH	RF	RH	Front	Hind	Left	Right
518ft	1	1	7.3	7.06667	7.1	6.93333	1.36667	2.93333	0.933333	0.7
530fw	1	0	6.46667	6.46667	6.13333	6.1	1.66667	3.03333	0.533333	1.86667
501mt	0	1	8.76667	8.7	8.6	8.4	1.46667	2.66667	0.266667	1.3
502mt	0	1	6.4	6.33333	5.93333	5.96667	1.63333	3.36667	0.966667	1.43333
534fw	1	0	7.96667	7.93333	8.16667	8.16667	1.26667	2.56667	0.766667	1.1
517ft	1	1	6.76667	6.76667	6.53333	6.46667	2	2.73333	0.466667	0.666667
523ft	1	1	7.83333	8.16667	7.9	7.7	1.5	3.36667	1.13333	0.633333
519ft	1	1	7.43333	7.16667	7.63333	7.66667	1.46667	3.2	0.733333	1.43333
120ft	1	1	5.96667	6	5.93333	6.1	1.56667	2.8	0.7	0.666667
533ft	1	1	7.56667	7.4	7.5	7.5	1.3	3	1.26667	1.16667
504mt	0	1	7.46667	7.43333	7.4	7.43333	1.6	2.63333	0.933333	0.4
525fw	1	0	7.36667	7.46667	7.33333	7.3	1.53333	2.43333	0.733333	0.266667
520ft	1	1	6.63333	6.73333	6.76667	6.8	1.83333	2.16667	0.433333	0.733333
529fw	1	0	7.7	7.53333	7.86667	7.86667	1.3	2.96667	1.03333	0.733333
506mw	0	0	7.26667	7.2	7.23333	7.26667	1.23333	2.76667	0.9	0.766667
503mt	0	1	5.93333	6.63333	6.16667	6.3	1.7	3.13333	1.16667	1.3
509mw	0	0	6.46667	6.3	6.33333	6	1.53333	3.13333	1	1.06667
527fw	1	0	5.5	5.73333	5.96667	5.86667	2	3.33333	0.566667	1.33333
507mw	0	0	7.03333	6.8	7.23333	7.3	1.36667	2.63333	1.13333	0.8
505mw	0	0	7.56667	7.46667	7.5	7.53333	1.3	2.53333	0.666667	1.13333
ft	1	1	5.63333	5.13333	5.36667	5.16667	1.3	3.46667	0.733333	1.5
fw	1	0	7.4	7.36667	7.33333	7.2	1.8	3.33333	0.733333	0.766667
ft	1	1	6.7	6.43333	6.06667	5.83333	1.9	2.8	0.733333	0.566667
mt	0	1	7.36667	7.2	7.13333	7.23333	1.33333	2.93333	0.466667	1.33333
fw	1	0	6.2	6.35	5.95	5.95	1.75	3.2	1.4	0.9
fw	1	0	6.1	5.9	6.2	6.26667	1.73333	2.5	0.433333	0.466667
fw	1	0	6.36667	6.43333	6.3	6.46667	1.43333	2.66667	1.06667	0.566667
ft	1	1	7.43333	7.53333	7.46667	7.2	1.53333	2.5	1.1	0.833333
fw	1	0	7.13333	7.03333	7.13333	6.93333	1.4	2.6	0.666667	0.933333
mw	0	0	6.05	6.45	5.65	6	1.65	2.75	1.1	0.85
all Data - Adult animals
		Stride Length (cm)				Base Width (cm)		Overlap (cm)
ID	Step	LF	LH	RF	RH	Front	Hind	Left	Right
518ft	1	7	6.9	6.8	6.8	1.8	3.1	1	0.6
	2	7.5	7.4	7.6	7.5	1.4	2.8	0.8	0.7
	3	7.4	6.9	6.9	6.5	0.9	2.9	1	0.8
	Average	7.3	7.06667	7.1	6.93333	1.36667	2.93333	0.933333	0.7
530fw	1	6.4	6.3	6.4	5.7	1.8	3	0.4	1.7
	2	6.6	6.4	6.1	6.4	1.6	3.1	0.5	2.3
	3	6.4	6.7	5.9	6.2	1.6	3	0.7	1.6
	Average	6.46667	6.46667	6.13333	6.1	1.66667	3.03333	0.533333	1.86667
501mt	1	8.1	7.8	8.3	7.8	1.4	2.8	0.3	1.2
	2	9.4	9.3	8.8	8.8	1.4	2.5	0.2	1.3
	3	8.8	9	8.7	8.6	1.6	2.7	0.3	1.4
	Average	8.76667	8.7	8.6	8.4	1.46667	2.66667	0.266667	1.3
502mt	1	6.5	6.8	5.1	6	1.6	3.3	1	1.4
	2	6.3	6.3	6.3	5.2	1.8	3.3	0.9	1.3
	3	6.4	5.9	6.4	6.7	1.5	3.5	1	1.6
	Average	6.4	6.33333	5.93333	5.96667	1.63333	3.36667	0.966667	1.43333
534fw	1	7.5	7.5	7.5	7.2	1.4	2.6	0.6	1
	2	7.7	7.5	8.3	8.7	1.2	2.5	0.8	1.2
	3	8.7	8.8	8.7	8.6	1.2	2.6	0.9	1.1
	Average	7.96667	7.93333	8.16667	8.16667	1.26667	2.56667	0.766667	1.1
517ft	1	6.8	7	6.9	6.5	2	2.9	0.5	0.7
	2	6.4	6.4	6.3	6.6	1.9	2.7	0.5	0.8
	3	7.1	6.9	6.4	6.3	2.1	2.6	0.4	0.5
	Average	6.76667	6.76667	6.53333	6.46667	2	2.73333	0.466667	0.666667
523ft	1	7.7	8.1	7.7	7.3	1.4	3.4	1.1	0.5
	2	7.6	8.7	7.8	7.8	1.5	3.4	1.1	0.7
	3	8.2	7.7	8.2	8	1.6	3.3	1.2	0.7
	Average	7.83333	8.16667	7.9	7.7	1.5	3.36667	1.13333	0.633333
519ft	1	7.5	7.4	7.8	8.1	1.3	3.1	0.8	1.5
	2	7.5	7.5	7.4	7.2	1.7	3.3	0.8	1.4
	3	7.3	6.6	7.7	7.7	1.4	3.2	0.6	1.4
	Average	7.43333	7.16667	7.63333	7.66667	1.46667	3.2	0.733333	1.43333
120ft	1	6.1	6.3	6.2	6.2	1.6	2.8	0.7	0.7
	2	5.8	5.7	5.5	5.8	1.6	2.8	0.7	0.7
	3	6	6	6.1	6.3	1.5	2.8	0.7	0.6
	Average	5.96667	6	5.93333	6.1	1.56667	2.8	0.7	0.666667
533ft	1	7.5	7.2	7.6	7.7	1.4	3	1.2	1.1
	2	7.5	7.6	7.5	7.6	1.3	3	1.3	1.2
	3	7.7	7.4	7.4	7.2	1.2	3	1.3	1.2
	Average	7.56667	7.4	7.5	7.5	1.3	3	1.26667	1.16667
504mt	1	7.5	7.6	7.4	8	1.7	2.7	1	0.4
	2	7.8	8	7	7.5	1.7	2.6	1	0.3
	3	7.1	6.7	7.8	6.8	1.4	2.6	0.8	0.5
	Average	7.46667	7.43333	7.4	7.43333	1.6	2.63333	0.933333	0.4
525fw	1	7.2	7.6	7.1	7	1.4	2.4	0.7	0.2
	2	7.3	7.2	7.7	7.5	1.5	2.3	0.8	0.3
	3	7.6	7.6	7.2	7.4	1.7	2.6	0.7	0.3
	Average	7.36667	7.46667	7.33333	7.3	1.53333	2.43333	0.733333	0.266667
520ft	1	6.6	6.5	6.6	6.5	1.9	2.3	0.5	0.7
	2	6.5	6.8	6.7	6.8	1.6	2.2	0.5	0.7
	3	6.8	6.9	7	7.1	2	2	0.3	0.8
	Average	6.63333	6.73333	6.76667	6.8	1.83333	2.16667	0.433333	0.733333
529fw	1	7.2	7.2	7.7	7.6	1.4	3	0.8	0.8
	2	7.9	7.3	8.1	8.1	1.1	2.9	1.1	0.7
	3	8	8.1	7.8	7.9	1.4	3	1.2	0.7
	Average	7.7	7.53333	7.86667	7.86667	1.3	2.96667	1.03333	0.733333
506mw	1	7.2	7.6	6.9	7.4	1.2	2.8	0.8	0.8
	2	7.2	6.9	7.1	6.8	1.4	2.9	0.9	0.9
	3	7.4	7.1	7.7	7.6	1.1	2.6	1	0.6
	Average	7.26667	7.2	7.23333	7.26667	1.23333	2.76667	0.9	0.766667
503mt	1	5.8	7.2	5.8	6	1.7	2.6	1.2	1.2
	2	6	6.7	6.3	6.1	1.6	3.2	1.2	1.5
	3	6	6	6.4	6.8	1.8	3.6	1.1	1.2
	Average	5.93333	6.63333	6.16667	6.3	1.7	3.13333	1.16667	1.3
509mw	1	6.1	6.8	6.3	5.8	1.4	3.2	0.9	1.1
	2	6.9	6.3	5.7	5.7	1.7	3.1	1.2	1.1
	3	6.4	5.8	7	6.5	1.5	3.1	0.9	1
	Average	6.46667	6.3	6.33333	6	1.53333	3.13333	1	1.06667
527fw	1	4.8	5.4	5.6	5.6	1.8	3.2	0.6	1.2
	2	5.7	5.6	6	5.8	2.1	3.4	0.5	1.4
	3	6	6.2	6.3	6.2	2.1	3.4	0.6	1.4
	Average	5.5	5.73333	5.96667	5.86667	2	3.33333	0.566667	1.33333
507mw	1	6.6	6.5	6.8	7.3	1.5	2.6	1.1	0.6
	2	7.3	7.2	7.5	7.3	1.2	2.7	1.1	0.8
	3	7.2	6.7	7.4	7.3	1.4	2.6	1.2	1
	Average	7.03333	6.8	7.23333	7.3	1.36667	2.63333	1.13333	0.8
505mw	1	8.4	7.7	7.7	7.5	1.4	2.6	0.7	1.2
	2	7.3	7.3	7	7	1.1	2.2	0.8	1.1
	3	7	7.4	7.8	8.1	1.4	2.8	0.5	1.1
	Average	7.56667	7.46667	7.5	7.53333	1.3	2.53333	0.666667	1.13333
ft	1	5.4	4.8	5.5	5.3	1.3	3.4	1	1.4
	2	5.2	5.6	5.6	5.6	1.2	3.4	0.7	1.6
	3	6.3	5	5	4.6	1.4	3.6	0.5	1.5
	Average	5.63333	5.13333	5.36667	5.16667	1.3	3.46667	0.733333	1.5
fw	1	7.1	7.2	7.4	7.1	2.1	3.4	0.5	0.8
	2	8.1	8.4	7.4	7.5	1.7	3.1	1.1	0.8
	3	7	6.5	7.2	7	1.6	3.5	0.6	0.7
	Average	7.4	7.36667	7.33333	7.2	1.8	3.33333	0.733333	0.766667
ft	1	7.1	7.4	7.2	7.1	1.9	2.8	0.6	0.5
	2	6.8	5.9	5.4	4.4	2.2	2.9	0.8	0.6
	3	6.2	6	5.6	6	1.6	2.7	0.8	0.6
	Average	6.7	6.43333	6.06667	5.83333	1.9	2.8	0.733333	0.566667
mt	1	7	6.8	7.1	7.2	1.5	3.2	0.5	1.2
	2	7.8	7.7	7.5	7.8	1.4	2.8	0.4	1.2
	3	7.3	7.1	6.8	6.7	1.1	2.8	0.5	1.6
	Average	7.36667	7.2	7.13333	7.23333	1.33333	2.93333	0.466667	1.33333
mw	1	6	7.2	6.1	5.8	1.6	2.6	1	0.7
	2	6.1	5.7	5.2	6.2	1.7	2.9	1.2	1
	3	/	/	/	/	/	/	/	/
	Average	6.05	6.45	5.65	6	1.65	2.75	1.1	0.85
fw	1	6.4	5.8	5.3	5	2.1	3.5	1.5	0.8
	2	6	6.9	6.6	6.9	1.4	2.9	1.3	1
	3	/	/	/	/	/	/	/	/
	Average	6.2	6.35	5.95	5.95	1.75	3.2	1.4	0.9
fw	1	6.5	6.1	6.5	6.6	1.7	2.4	0.3	0.5
	2	5.9	5.5	6.1	6.2	1.9	2.5	0.5	0.4
	3	5.9	6.1	6	6	1.6	2.6	0.5	0.5
	Average	6.1	5.9	6.2	6.26667	1.73333	2.5	0.433333	0.466667
fw	1	6.5	5.9	6.1	5.7	1.5	2.8	1.2	0.6
	2	6.3	6.5	6.5	6.5	1.2	2.6	0.9	0.5
	3	6.3	6.9	6.3	7.2	1.6	2.6	1.1	0.6
	Average	6.36667	6.43333	6.3	6.46667	1.43333	2.66667	1.06667	0.566667
ft	1	7.6	8	7.6	7.4	1.5	2.4	1	0.6
	2	7.6	7.6	7.5	7.2	1.6	2.5	1.1	0.8
	3	7.1	7	7.3	7	1.5	2.6	1.2	1.1
	Average	7.43333	7.53333	7.46667	7.2	1.53333	2.5	1.1	0.833333
fw	1	6.8	6.7	7.1	6.7	1.3	2.4	0.5	0.9
	2	7.2	6.8	7	7	1.5	2.7	0.7	1
	3	7.4	7.6	7.3	7.1	1.4	2.7	0.8	0.9
	Average	7.13333	7.03333	7.13333	6.93333	1.4	2.6	0.666667	0.933333

## Sheet: Rotarod Test
Variables
ID			Unique identification number of an animal.
Sex			1=Male, 0=Female
Genotype			1=CYP2C19 transgenic, 0=Wild type
Time before falling (s):
Atempt X			Time before falling in a single run
Average			Average of 3 longest times before falling
/			Failed run
			Outlier
Summary data
ID	Sex	Genotype	Time before falling
			Average
F112	0	1	98
F114	0	1	117.333
F122	0	1	136
F124	0	1	184.333
F141	0	1	153
F142	0	1	185.667
F144	0	1	116
F145	0	1	123.667
F151	0	1	134
F153	0	1	90
F32	0	1	142
F41	0	1	153
F42	0	1	125.333
F51	0	1	114.333
F52	0	1	107
F53	0	1	144.333
F62	0	1	187
F71	0	1	139.667
F82	0	1	122.667
F83	0	1	127
F84	0	1	152.667
F85	0	1	175.667
F91	0	1	161
F92	0	1	174
F93	0	1	144.333
M102	1	1	134.333
M104	1	1	144.333
M11	1	1	98.3333
M111	1	1	106
M12	1	1	109
M121	1	1	113.333
M123	1	1	109
M131	1	1	92.6667
M132	1	1	103
M141	1	1	84.3333
M143	1	1	85.6667
M151	1	1	152.333
M161	1	1	67
M162	1	1	111
M163	1	1	120.667
M172	1	1	146.333
M21	1	1	100
M22	1	1	140.667
M32	1	1	128
M41	1	1	133
M51	1	1	178
M62	1	1	91.6667
M63	1	1	120.667
M71	1	1	127.667
M81	1	1	144.333
M82	1	1	124.333
M91	1	1	142
F111	0	0	156
F113	0	0	114.667
F115	0	0	158
F121	0	0	120.333
F123	0	0	170.333
F143	0	0	154.667
F152	0	0	142.333
F161	0	0	198.667	Outlier
F162	0	0	128.333
F163	0	0	123.333
F23	0	0	142
F24	0	0	132.333
F31	0	0	114.333
F33	0	0	97.3333
F54	0	0	161.667
F55	0	0	147
F61	0	0	177.667
F63	0	0	117.333
F64	0	0	150.667
F65	0	0	140.333
F72	0	0	106.333
F81	0	0	111.333
M101	1	0	111.667
M103	1	0	112.667
M112	1	0	90.3333
M113	1	0	110.667
M122	1	0	114.667
M124	1	0	113.667
M13	1	0	109
M133	1	0	116
M14	1	0	96
M142	1	0	107.667
M15	1	0	129.333
M152	1	0	191.333	Outlier
M171	1	0	157
M23	1	0	127.667
M31	1	0	153.667
M33	1	0	134.333
M42	1	0	125.333
M52	1	0	129.333
M61	1	0	137
M72	1	0	120.333
M73	1	0	93.3333
M83	1	0	131
M92	1	0	117.667
M93	1	0	116.667
M94	1	0	159.667
All data
ID	Sex	Genotype	Time before falling (s)
			Attempt 1	Attempt 2	Attempt 3	Attempt 4	Attempt 5	Attempt 6	Average
M11	1	1	80	84	82	91	102	102	98.3333
M12	1	1	66	113	84	67	111	103	109
M13	1	0	86	100	94	112	115	93	109
M14	1	0	90	104	86	75	78	94	96
M15	1	0	95	113	121	117	150	98	129.333
M21	1	1	58	93	85	94	113	79	100
M22	1	1	140	135	145	124	137	116	140.667
M23	1	0	84	90	124	85	117	142	127.667
M31	1	0	118	151	160	107	150	/	153.667
M32	1	1	102	124	120	91	140	120	128
M33	1	0	90	124	153	126	/	/	134.333
M41	1	1	69	145	58	134	120	113	133
M42	1	0	84	152	110	114	/	/	125.333
M51	1	1	148	171	130	181	135	182	178
M52	1	0	100	88	73	122	132	134	129.333
M61	1	0	96	129	116	126	135	147	137
M62	1	1	79	76	81	72	84	110	91.6667
M63	1	1	124	100	109	105	108	129	120.667
M71	1	1	100	143	106	72	107	133	127.667
M72	1	0	70	74	84	130	121	110	120.333
M73	1	0	46	80	75	92	104	84	93.3333
M81	1	1	118	147	137	140	146	139	144.333
M82	1	1	119	84	130	124	112	94	124.333
M83	1	0	99	130	119	135	108	128	131
M91	1	1	58	131	102	174	114	121	142
M92	1	0	86	124	103	100	116	113	117.667
M93	1	0	51	111	65	60	124	115	116.667
M94	1	0	/	132	158	160	161	150	159.667
M101	1	0	60	88	72	116	128	91	111.667
M102	1	1	81	89	104	133	125	145	134.333
M103	1	0	42	97	126	89	115	94	112.667
M104	1	1	78	129	135	161	137	135	144.333
M111	1	1	93	93	109	116	76	78	106
M112	1	0	62	56	79	103	54	89	90.3333
M113	1	0	110	114	/	108	87	104	110.667
M121	1	1	61	91	75	109	110	121	113.333
M122	1	0	64	91	93	97	111	136	114.667
M123	1	1	70	96	103	92	120	104	109
M124	1	0	47	102	83	52	125	114	113.667
M131	1	1	33	81	92	75	98	88	92.6667
M132	1	1	61	71	88	89	96	124	103
M133	1	0	55	123	110	101	115	106	116
M141	1	1	76	65	61	91	66	86	84.3333
M142	1	0	65	80	106	95	117	100	107.667
M143	1	1	82	67	91	80	60	84	85.6667
M151	1	1	116	171	164	122	73	62	152.333
M152	1	0	136	170	201	182	190	183	191.333
M161	1	1	62	56	61	60	72	67	67
M162	1	1	67	101	117	115	92	101	111
M163	1	1	119	70	117	122	121	105	120.667
M171	1	0	105	145	109	156	163	152	157
M172	1	1	108	124	143	160	136	101	146.333
F23	0	0	72	115	151	108	/	160	142
F24	0	0	62	124	135	96	138	/	132.333
F31	0	0	83	88	112	121	109	110	114.333
F32	0	1	64	126	92	145	115	155	142
F33	0	0	98	55	89	83	71	105	97.3333
F41	0	1	74	101	157	/	143	159	153
F42	0	1	98	85	132	145	86	99	125.333
F51	0	1	102	102	127	114	99	91	114.333
F52	0	1	106	98	87	117	83	82	107
F53	0	1	110	103	120	127	145	161	144.333
F54	0	0	140	/	71	177	/	168	161.667
F55	0	0	91	136	128	116	140	165	147
F61	0	0	86	177	128	170	186	/	177.667
F62	0	1	190	147	188	176	183	138	187
F63	0	0	81	78	125	131	84	96	117.333
F64	0	0	85	110	136	149	167	129	150.667
F65	0	0	86	140	143	118	138	90	140.333
F71	0	1	88	133	85	134	152	125	139.667
F72	0	0	96	90	100	117	/	102	106.333
F81	0	0	77	91	76	83	108	135	111.333
F82	0	1	99	132	127	109	106	82	122.667
F83	0	1	107	114	129	131	110	121	127
F84	0	1	119	154	143	161	170	143	152.667
F85	0	1	119	153	161	176	190	95	175.667
F91	0	1	157	170	121	147	156	149	161
F92	0	1	128	117	152	150	209	161	174
F93	0	1	67	126	154	133	146	124	144.333
F111	0	0	121	90	98	120	175	172	156
F112	0	1	21	98	53	94	102	76	98
F113	0	0	49	102	96	125	114	105	114.667
F114	0	1	105	107	126	119	95	88	117.333
F115	0	0	81	140	119	139	164	170	158
F121	0	0	91	102	106	131	124	97	120.333
F122	0	1	110	106	154	117	131	123	136
F123	0	0	155	136	141	101	162	194	170.333
F124	0	1	185	160	128	176	158	192	184.333
F141	0	1	86	136	148	150	161	132	153
F142	0	1	94	173	99	197	180	180	185.667
F143	0	0	81	111	106	164	157	143	154.667
F144	0	1	72	110	95	129	109	96	116
F145	0	1	89	123	118	104	108	130	123.667
F151	0	1	133	81	127	142	113	117	134
F152	0	0	117	115	173	125	129	89	142.333
F153	0	1	85	68	99	71	82	86	90
F161	0	0	/	148	207	178	184	205	198.667
F162	0	0	86	116	129	111	140	110	128.333
F163	0	0	92	107	128	135	99	102	123.333

## Sheet: Beam Walking test - Time
Variables
ID			Unique identification number of an animal.
Sex			1=Male, 0=Female
Genotype			1=CYP2C19 transgenic, 0=Wild type
Beam crossing time (s)
Attempt X			Time an animal takes to cross the narrow beam in a single time.
Baseline Average			Average of three attempts with the shortest beam crossing times. Animals were not farmacologicaly treated.
Saline Average			Average of three attempts with the shortest beam crossing times. Animals were treated with Saline.
Raclopride Average			Average of three attempts with the shortest beam crossing times. Animals were treated with Raclopride.
Ecopipam Average			Average of three attempts with the shortest beam crossing times. Animals were treated with Ecopipam.
/			Failed run
			Outlier
Summary data
ID	Sex	Genotype	Beam crossing time (s)
			Baseline Average	Saline Average	Raclopride Average	Ecopipam Average
F111	0	0	6.43333	5.69	6.65333	6.59667
F113	0	0	5.49667	6.34333	6.51667	8.30667
F115	0	0	5.70667	7.21	10.3233	6.90667
F121	0	0	5.62	5.67	7.70667	5.57667
F123	0	0	4.46667	5.15	5.79	7.61667
F143	0	0	5.34333	5.7	5.89333	6.48
F152	0	0	3.85	5.58667	5.17	5.66333
F161	0	0	/	6.40333	8.88333	8.28667
F162	0	0	6.28333	7.92667	8.83667	7.81667
F163	0	0	/	5.75333	7.19333	7.04333
F23	0	0	/	7.98333	6.37667	6.57
F24	0	0	5.01333	5.43667	/	10.2533
F31	0	0	6.19333	5.08	6.08333	6.01
F33	0	0	7.41333	5.51	/	7.18
F54	0	0	4.85667	4.42	5.18333	5.39667
F55	0	0	6.06	5.36667	5.64333	6.75
F61	0	0	5.85	7.4	6.23	6.15
F63	0	0	5.44333	6.27667	7.37667	7.76333
F64	0	0	5.36	6.31667	6.03667	8.68667
F65	0	0	5.36667	4.48	8.78333	6.81333
F72	0	0	5.36667	6.08333	7.65333	7.99
F81	0	0	5.84	5.7	6.63667	6.45333
M101	1	0	5.35	5.53667	8.26333	6.7
M103	1	0	5.02	7.12333	8.17333	9.25333
M112	1	0	7.34	7.33	9.08	9.46	Outlier
M113	1	0	5.78333	6.42	8.84	7.15667
M122	1	0	4.84	6.71667	6.97667	6.09667
M124	1	0	4.33667	4.14	5.15333	/
M133	1	0	5.04667	6.92	6.73	7.79
M142	1	0	7.04	8.6	/	10.27	Outlier
M171	1	0	5.95333	4.53	6.02333	6.98333
M23	1	0	5.05667	6.81333	7.90667	/
M31	1	0	7.23	/	6.32667	6.27667	Outlier
M33	1	0	4.86667	6.21667	7.24	5.44
M42	1	0	5.38	5.19333	8.3	7.56333
M52	1	0	5.01	5.72	6.61333	9.36667
M61	1	0	5.17	6.90333	7.53667	/
M72	1	0	4.81333	5.98333	6.42	8.60333
M73	1	0	4.93667	5.55667	5.67667	7.56333
M83	1	0	4.56333	5.40667	8.72333	8.95333
M92	1	0	5.28	5.35333	4.66	9.38333
M93	1	0	5.50667	5.7	7.06667	5.37667
M94	1	0	5.51333	6.79667	9.71333	10.8633
F112	0	1	5.61	5.24667	7.51667	6.81667
F114	0	1	6.73	6.78667	7.57333	8.23333
F122	0	1	5.68333	6.24	8.71667	6.30667
F124	0	1	4.49333	4.92	5.56667	5.98333
F141	0	1	6.17667	6.45333	7.99333	7.14
F142	0	1	4.02667	2.88333	6.22667	4.77667
F144	0	1	5.04	5.16333	5.56	5.39667
F145	0	1	4.81667	3.72667	5.08333	5.82333
F151	0	1	9.42	5.82667	6.64333	8.49667
F153	0	1	5.96667	4.88333	9.65667	5.25
F32	0	1	6.83667	7.74	7.73	6.21
F41	0	1	6.77333	4.34	5.91333	8.16
F42	0	1	5.85667	/	6.05	4.52
F51	0	1	5.61	6.86667	/	6.07667
F52	0	1	5.3	5.74667	6.48333	7.44333
F53	0	1	7.24	6.71	5.22	8.43
F62	0	1	6.94333	4.80667	8.11333	6.95333
F71	0	1	6.13	4.61667	6	6.66333
F82	0	1	8.67667	7.44333	7.74	10.0167
F83	0	1	3.82	6.10333	6.18667	5.77333
F84	0	1	6.27667	5.88	5.5	7.24667
F85	0	1	6.27667	5.22	5.50333	9.48
F91	0	1	7.6	8.81667	6.37667	6.82
F92	0	1	4.74	3.66	6.45667	5.06333
F93	0	1	4.80667	5.16333	5.45	4.77
M102	1	1	6.49333	6.64667	8.36	/
M104	1	1	4.40667	4.84	5.98	/
M111	1	1	6.16667	5.92333	9.57333	8.29333
M121	1	1	/	10.1867	/	/	Outlier
M123	1	1	5.59	5.57	6.02667	7.39
M131	1	1	6.35333	6.61333	7.81	/
M132	1	1	8.35	7.77333	7.75667	10.5233
M141	1	1	6.98667	5.36	6.20333	7.17333
M143	1	1	4.94	8.34667	10.3967	10.8467
M151	1	1	5.73667	5.25667	8.44667	/
M161	1	1	11.3767	8.18	8.70333	10.03	Outlier
M162	1	1	6.83667	6.01	/	6.58667
M163	1	1	5.95	4.05	8.38667	7.76667
M172	1	1	6.98333	7.35667	8.19	8.86667
M21	1	1	9.21667	/	/	/
M22	1	1	5.64	6.69667	/	6.63
M32	1	1	6.39	6.88	7.02	7.56667
M41	1	1	4.72667	6.44	8.87667	6.69
M51	1	1	7.51	5.94333	8.7	7.77
M62	1	1	5.46667	5.53	7.68	8.05333
M63	1	1	5.46333	6.83333	5.68	6.35333
M71	1	1	5.12	5.91	8.38667	9.43
M81	1	1	6.13333	4.56333	5.59333	6.32667
M82	1	1	/	5.96667	6.06667	10.0967
M91	1	1	4.71333	6.39667	5.21	6.54667
All data
			Beam crossing time - Baseline								Beam crossing time - Saline								Beam crossing time - Raclopride								Beam crossing time - Ecopipam
ID	Sex	Genotype	Attempt 1	Attempt 2	Attempt 3	Attempt 4	Attempt 5	Comment	Average Top3	Best	Attempt 1	Attempt 2	Attempt 3	Attempt 4	Attempt 5	Comment	Average Top3	Best	Attempt 1	Attempt 2	Attempt 3	Attempt 4	Attempt 5	Comment	Average Top3	Best	Attempt 1	Attempt 2	Attempt 3	Attempt 4	Attempt 5	Comment	Average Top3	Best
M21	1	1	9.69	9.58	8.91	10.06	9.16		9.21667	8.91						Failed training	/	/	10.68	10.27	10.9			Failed training	10.6167	10.27	10.76	12.02	12.44	12.45	12.76	Failed training	11.74	10.76
M22	1	1	6.12	8.2	8.49	5.41	5.39		5.64	5.39	6.85	6.45	6.79	7.33	8.24		6.69667	6.45	/	/	/	/	/	Failed training	/	/	6.16	9.39	6.76	6.97	7.42		6.63	6.16
M23	1	0	5.17	4.93	5.09	5.15	/		5.05667	4.93	6.76	6.96	7.7	6.72	/		6.81333	6.72	4.95	10.62	12.7	8.15	12.68		7.90667	4.95	/	/	/	/	/	Failed training	/	/
M31	1	0	7.18	8.64	7.15	7.36	/		7.23	7.15	/	/	/	/	/	Failed training	/	/	6.14	5.76	8.05	9.67	7.08		6.32667	5.76	5.78	6.09	9.02	6.96	7.04		6.27667	5.78
M32	1	1	6.95	6.41	6.15	6.61	/		6.39	6.15	7.76	6.75	6.77	7.12	7.45		6.88	6.75	9.41	8.19	6.7	7.66	6.7		7.02	6.7	10.2	6.49	8.67	9.27	7.54		7.56667	6.49
M33	1	0	4.22	4.9	5.48	/	/		4.86667	4.22	7.19	6.5	5.05	8.51	7.1		6.21667	5.05	7.3	7.82	7.73	6.91	7.51		7.24	6.91	4.56	6.3	6.01	5.75	/		5.44	4.56
M41	1	1	4.46	4.99	4.73	/	/		4.72667	4.46	8.14	6.31	6.42	7.28	6.59		6.44	6.31	9.64	9.88	10.25	9.17	7.82		8.87667	7.82	7.98	7.5	6.04	7.21	6.82		6.69	6.04
M42	1	0	5.64	4.76	5.85	5.74	/	Agitated at attempt 5	5.38	4.76	4.58	6.05	5.71	5.94	5.29		5.19333	4.58	8.05	8.8	8.05	/	/		8.3	8.05	7.39	7.01	11.03	9.43	8.29		7.56333	7.01
M51	1	1	8.08	6.95	7.5	/	/		7.51	6.95	5.14	6.43	6.64	7.13	6.26		5.94333	5.14	8.33	10.28	8.72	9.05	10.08		8.7	8.33	8.95	9.67	6.52	7.84	9.27		7.77	6.52
M52	1	0	7.41	6.59	5.03	4.96	5.04		5.01	4.96	5.7	5.73	6.23	5.73	/		5.72	5.7	6.67	7.56	6.84	6.33	8.84		6.61333	6.33	7.27	11.11	10.16	10.69	10.67		9.36667	7.27
M61	1	0	5.2	5.05	6.64	6.25	5.26		5.17	5.05	6.27	7.89	6.63	7.81	8.4		6.90333	6.27	8.04	7.47	8.11	8.25	7.1		7.53667	7.1	5.51	10.3	/	/	/	To many failed attempts	/	/
M62	1	1	6.42	5.79	5.17	5.44	6.64		5.46667	5.17	5.78	4.78	6.73	6.46	6.03		5.53	4.78	7.99	9.42	7.93	8.38	7.12		7.68	7.12	7.37	8.39	10.42	9.75	8.4		8.05333	7.37
M63	1	1	6.35	6.53	5.49	5.53	5.37		5.46333	5.37	7.74	7.28	6.45	6.77	/		6.83333	6.45	5.75	6.38	6.67	4.92	6.37		5.68	4.92	6.95	6.25	7.58	6.29	6.52		6.35333	6.25
M71	1	1	5.41	5.25	4.7	5.83	/		5.12	4.7	5.3	6.91	6.19	6.24	9.33		5.91	5.3	8.67	8	8.49	8.74	/		8.38667	8	8.24	10.45	9.6	11	/		9.43	8.24
M72	1	0	4.54	5.98	5.66	4.24	5.98		4.81333	4.24	6.48	5.79	6.97	6.14	6.02		5.98333	5.79	6.42	6.65	7.81	6.65	6.19		6.42	6.19	10.19	8.85	10.89	7.52	9.44		8.60333	7.52
M73	1	0	5.6	5.69	4.71	4.87	5.23		4.93667	4.71	4.73	5.98	5.96	6.55	6.52		5.55667	4.73	4.88	5.81	6.5	6.34	7.14		5.67667	4.88	6.57	9.71	8.14	9.3	7.98		7.56333	6.57
M81	1	1	7.66	5.85	5.94	6.61	/		6.13333	5.85	3.87	3.61	6.21	6.35	6.3		4.56333	3.61	5.38	5.5	5.9	6.93	/		5.59333	5.38	6.61	5.96	6.41	8.43	9.23		6.32667	5.96
M82	1	1	7.74	8.02	/	/	/	Unmotivated	/	/	5.84	6.13	6.79	6.92	5.93		5.96667	5.84	5.27	6.86	12.02	7.54	6.07		6.06667	5.27	9.19	11.32	10.5	10.6	/		10.0967	9.19
M83	1	0	4.63	4.5	4.56	4.84	5.86		4.56333	4.5	7.56	5.17	5.39	5.66	6.33		5.40667	5.17	6.55	9.06	10.56	/	/		8.72333	6.55	7.22	10.58	9.06	/	/		8.95333	7.22
M91	1	1	5.58	6.31	4.92	4.58	4.64		4.71333	4.58	5.71	7.39	7.18	7.72	6.3		6.39667	5.71	5	5.33	5.3	5.76	5.35		5.21	5	7.09	7.88	6.51	6.31	6.82		6.54667	6.31
M92	1	0	5.21	5.27	7.05	7	5.36		5.28	5.21	5.4	5.57	5.21	5.45	6.55		5.35333	5.21	4.75	3.75	5.52	5.48	6.72		4.66	3.75	10.09	9.81	10.69	8.25	/		9.38333	8.25
M93	1	0	5.82	6.61	5.37	5.33	/		5.50667	5.33	8.34	5.45	5.55	6.1	6.28		5.7	5.45	7.01	7.86	6.66	7.53	/		7.06667	6.66	5.41	4.7	6.02	7.6	6.71		5.37667	4.7
M94	1	0	7.14	5.51	5.41	5.62	/		5.51333	5.41	5.83	7.83	9.86	10.42	6.73		6.79667	5.83	9.34	10.46	10.84	9.53	10.27		9.71333	9.34	10.38	12.68	11.15	12.7	11.06		10.8633	10.38
M101	1	0	4.73	5.81	5.51	/	/		5.35	4.73	5	6.03	5.85	6.29	5.76		5.53667	5	9.21	11.52	9.83	8.82	6.76		8.26333	6.76	6.85	5.92	7.33	9.26	/		6.7	5.92
M102	1	1	7.15	6.77	6.33	8.2	6.38		6.49333	6.33	6.89	6.66	7.68	7.83	6.39		6.64667	6.39	7.35	8.77	9.98	10.44	8.96		8.36	7.35	10.99	9.03	/	/	/	Unmotivated	/	/
M103	1	0	4.87	5.25	4.94	/	/		5.02	4.87	5.87	7.37	8.13	8.49	/		7.12333	5.87	7.82	7.43	9.44	9.39	9.27		8.17333	7.43	6.82	11.18	10.52	11.21	10.42		9.25333	6.82
M104	1	1	6.19	4.29	4.11	5.91	4.82		4.40667	4.11	7.19	4.82	6.42	5.02	4.68		4.84	4.68	5.17	6.13	6.64	8.42	7.15		5.98	5.17	6.24	8.41	/	/	/	Unmotivated	/	/
M111	1	1	6.14	6.16	6.2	6.85	/		6.16667	6.14	5.4	5.84	6.56	6.53	/		5.92333	5.4	10.49	11.23	11.76	9.04	9.19		9.57333	9.04	10.48	10.44	8.54	7.58	8.76		8.29333	7.58
M112	1	0	6.71	7.43	7.88	/	/		7.34	6.71	6.99	8.49	7.19	7.81	8.87		7.33	6.99	8.26	10.67	10.95	9.55	9.43		9.08	8.26	9.68	11.37	10.39	11.35	8.31		9.46	8.31
M113	1	0	5.78	5.81	6.28	5.76	/		5.78333	5.76	6.42	6.5	6.93	6.34	7.85		6.42	6.34	11.83	8.55	10.79	9.53	8.44		8.84	8.44	7.76	8.27	7.6	6.58	7.29		7.15667	6.58
M121	1	1	8.96	7.69	8.77	7.99	7.75	Excluded	7.81	7.69	12.31	10.08	11.68	10.25	10.23	Excluded	10.1867	10.08	9.71	11.56	9.91	8.37	/	Excluded	9.33	8.37	7.31	10.19	9.31	11.11	10.44	Excluded	8.93667	7.31
M122	1	0	4.49	5.27	5.13	4.9	/		4.84	4.49	6.7	7.26	7.43	7.33	6.19		6.71667	6.19	6.79	6.92	7.22	8.2	/		6.97667	6.79	7.27	5.93	5.32	8.18	7.04		6.09667	5.32
M123	1	1	5.86	6.58	5.96	4.95	6.03		5.59	4.95	5.33	6.56	6.69	5.32	6.06		5.57	5.32	5.88	7.32	6.47	7.22	5.73		6.02667	5.73	8.94	8.36	7.04	6.77	/		7.39	6.77
M124	1	0	6.12	5.34	4.05	3.89	5.07		4.33667	3.89	4.21	4.19	4.04	4.19	/		4.14	4.04	5.53	5.14	5.14	5.18	8.16		5.15333	5.14	6.5	10.52	/	/	/	Unmotivated	/	/
M131	1	1	7.85	7.65	6.82	6.05	6.19		6.35333	6.05	6.72	6.52	6.6	7.85	7.52		6.61333	6.52	7.68	8.04	8.59	9.51	7.71		7.81	7.68	/	/	/	/	/	Trial error	/	/
M132	1	1	7.35	8.91	9.15	10.49	8.79		8.35	7.35	7.74	8.25	8.17	7.54	8.04		7.77333	7.54	7.56	8.68	7.03	9.78	/		7.75667	7.03	11.64	13.47	12.73	10	9.93		10.5233	9.93
M133	1	0	5.29	4.58	5.27	/	/		5.04667	4.58	6.68	7.21	7.64	6.87	/		6.92	6.68	6.68	7.01	6.5	8.38	9.43		6.73	6.5	8.73	9.68	8.38	7.75	7.24		7.79	7.24
M141	1	1	8.28	8.12	7.28	6.9	6.78		6.98667	6.78	6.31	5.06	5.38	5.64	7.66		5.36	5.06	5.98	6.03	7.88	6.6	/		6.20333	5.98	8.23	7.72	8.36	7.13	6.67		7.17333	6.67
M142	1	0	8.65	8.27	6.63	7.17	7.32		7.04	6.63	6.76	8.86	10.18	12.64	12.29		8.6	6.76	9.8	11.9	/	/	/	Unmotivated	/	/	9.63	10.83	10.35	11.9	11.37		10.27	9.63
M143	1	1	6.45	6.41	4.96	4.48	5.38		4.94	4.48	9.91	9.91	8.9	7.94	8.2		8.34667	7.94	8.82	10.16	12.21	/	/		10.3967	8.82	9.41	11.43	12.39	11.7	12.5		10.8467	9.41
M151	1	1	5.78	5.92	5.51	6.28	6.47		5.73667	5.51	5.47	4.57	7.37	5.73	6.22		5.25667	4.57	8.12	8.54	9.29	10.01	8.68		8.44667	8.12	9.46	9.46	7.98	7.56	/	Unmotivated	/	/
M152																																	/	/
M161	1	1	13.71	15.6	10.9	12.3	10.93		11.3767	10.9	10.37	11.56	9.02	8.32	7.2		8.18	7.2	11.51	7.85	8.67	9.59	/		8.70333	7.85	12.72	11.04	10.46	8.59	/		10.03	8.59
M162	1	1	7.39	7.54	5.88	7.41	7.24		6.83667	5.88	6.94	6.17	5.73	6.13	6.64		6.01	5.73	6.71	9.94	12	7.41	8.82	Unmotivated	7.64667	6.71	6.75	7.58	6.98	6.98	6.03		6.58667	6.03
M163	1	1	5.99	5.61	6.25	/	/		5.95	5.61	5.41	3.58	3.61	4.96	5.25		4.05	3.58	7.22	8.91	11.79	9.03	10.78		8.38667	7.22	7.5	6.68	9.91	9.12	9.68		7.76667	6.68
M171	1	0	7.38	6.26	5.69	5.91	/		5.95333	5.69	5.25	6.29	4.18	5.11	4.3		4.53	4.18	10.11	6.83	6.81	5.76	5.5		6.02333	5.5	6.82	7.04	8.03	7.09	8.04		6.98333	6.82
M172	1	1	6.75	7.17	7.03	8.48	/		6.98333	6.75	6.57	7.95	8.36	8.12	7.55		7.35667	6.57	10.48	9.66	8.55	8.44	7.58		8.19	7.58	8.87	12.24	11.84	9.27	8.46		8.86667	8.46
F23	0	0	8.24	6.88	/	/	/	Unmotivated	/	/	9.23	10.35	7.73	7.65	8.57		7.98333	7.65	6.22	5.55	7.36	10.23	/		6.37667	5.55	6.89	8.14	7.78	6.79	6.03		6.57	6.03
F24	0	0	4.99	5.28	5.25	4.8	/		5.01333	4.8	5.1	6.15	6.36	5.06	7.32		5.43667	5.06	7.34	15.76	/	/	/	Unmotivated	/	/	13.21	12.77	13.7	8.75	9.24		10.2533	8.75
F31	0	0	7.68	5.32	6.44	6.82	/		6.19333	5.32	6.99	5.18	4.85	5.21	6.11		5.08	4.85	12.24	6.8	5.88	10.17	5.57		6.08333	5.57	8.31	7.78	5.9	6.39	5.74		6.01	5.74
F32	0	1	6.37	7.08	7.06	/	/		6.83667	6.37	8.4	8.49	6.74	8.08	10.68		7.74	6.74	9	6.93	9.96	8.58	7.68		7.73	6.93	6.57	5.23	6.83	7.42	/		6.21	5.23
F33	0	0	7.13	5.74	9.37	/	/		7.41333	5.74	7.48	5.47	6.12	4.94	7.28		5.51	4.94	12.04	10.47	/	/	/	Unmotivated	/	/	6.88	6.31	8.41	8.35	/		7.18	6.31
F41	0	1	7.66	6.98	6.75	6.59	7.13		6.77333	6.59	3.73	4.8	4.49	6.42	5.61		4.34	3.73	5.42	5.54	8.06	10.07	6.78		5.91333	5.42	6.35	9.63	9.9	8.85	9.28		8.16	6.35
F42	0	1	6.19	5.68	7.35	6.3	5.7		5.85667	5.68	6.56	6.8	6.25	8.18	6.33	Unmotivated	/	/	6.24	5.82	6.09	6.52	7.2		6.05	5.82	4.47	4.37	4.72	6.25	6.87		4.52	4.37
F51	0	1	6.29	6.49	5.76	5.46	5.61		5.61	5.46	5.37	7.87	8.67	7.36	8.4		6.86667	5.37	7.87	10.39	/	/	/	Unmotivated	/	/	6.38	6.73	5.12	7.98	10.01		6.07667	5.12
F52	0	1	5.61	4.34	5.95	6.19	6.28		5.3	4.34	5.58	4.87	7.19	6.79	8.26		5.74667	4.87	5.37	6.42	13.96	8.78	7.66		6.48333	5.37	7.68	8.33	7.97	6.68	9.15		7.44333	6.68
F53	0	1	6.96	7.13	7.63	/	/		7.24	6.96	9.21	8.03	7.06	6.64	6.43		6.71	6.43	8.11	8.41	5.96	4.63	5.07		5.22	4.63	8.14	9.01	8.14	9.51	/		8.43	8.14
F54	0	0	5.02	4.39	6.08	5.16	5.65		4.85667	4.39	4.74	5.21	5.02	4.51	4.01		4.42	4.01	6.71	5.24	5.55	5.98	4.76		5.18333	4.76	5.33	5.6	5.26	6	7.84		5.39667	5.26
F55	0	0	7.13	6	6.32	6.55	5.86		6.06	5.86	4.94	4.83	7.01	6.77	6.33		5.36667	4.83	5.23	5.73	5.97	7.89	/		5.64333	5.23	7.09	6.88	7.8	6.28	/		6.75	6.28
F61	0	0	7.77	7.32	5.83	6.35	5.37		5.85	5.37	9.94	7.74	8.37	6.75	7.71		7.4	6.75	7.47	6.87	9.9	5.83	5.99		6.23	5.83	6.08	7.69	8.38	6.12	6.25		6.15	6.08
F62	0	1	7.78	7.2	7.66	5.97	/		6.94333	5.97	5.42	4.14	4.86	5.73	5.57		4.80667	4.14	8.7	8.72	6.92	9.23	/		8.11333	6.92	9.63	8.66	6.72	7.2	6.94		6.95333	6.72
F63	0	0	5.48	5.53	6.3	5.32	/		5.44333	5.32	6.58	5.99	6.26	7.14	/		6.27667	5.99	6.74	8.58	9.07	6.81	/		7.37667	6.74	7.47	8.02	8.64	7.8	8.07		7.76333	7.47
F64	0	0	6.06	5.41	5.17	5.5	/		5.36	5.17	7.49	6.57	6.68	6.37	6.01		6.31667	6.01	5.18	6.2	8.36	6.73	6.83		6.03667	5.18	6.61	9.27	10.83	10.18	/		8.68667	6.61
F65	0	0	5.26	5.38	5.9	5.46	/		5.36667	5.26	4.45	4.03	4.96	5.49	5.33		4.48	4.03	8.85	9.28	10.14	8.22	10		8.78333	8.22	7.13	8.28	7.65	7.46	5.85		6.81333	5.85
F71	0	1	7.02	6.54	6.79	5.58	6.27		6.13	5.58	4.02	5.02	4.92	4.91	5.83		4.61667	4.02	5.1	6.15	6.75	7.88	7.19		6	5.1	6.98	5.7	7.31	/	/		6.66333	5.7
F72	0	0	5.05	5.16	5.89	7.07	6.19		5.36667	5.05	5.83	5.86	7.4	6.56	7.76		6.08333	5.83	6.69	10.6	6.64	9.63	/		7.65333	6.64	8.71	7.71	8.16	8.1	/		7.99	7.71
F81	0	0	7.14	6.35	6.29	5.79	5.44		5.84	5.44	5.29	6.17	5.66	6.15	7.4		5.7	5.29	6.55	6.3	7.06	/	/		6.63667	6.3	6.48	6.51	6.41	6.47	7.38		6.45333	6.41
F82	0	1	9.18	8.86	7.99	9.27	/		8.67667	7.99	7.7	7.07	7.56	11.46	8.64		7.44333	7.07	9.06	9.74	6.72	9.49	7.44		7.74	6.72	10.63	10.22	9.2	11.51	11.39		10.0167	9.2
F83	0	1	6.91	4	3.63	3.83	4.61		3.82	3.63	6.33	5.85	7.15	6.13	/		6.10333	5.85	5	7.25	8.17	6.31	8.52		6.18667	5	6.24	4.81	7.72	8.34	6.27		5.77333	4.81
F84	0	1	6.22	6.43	6.48	6.34	6.27		6.27667	6.22	4.99	6.56	6.64	6.09	/		5.88	4.99	5.68	6.08	6.37	5.52	5.3		5.5	5.3	7.95	7.64	7.25	8.04	6.85		7.24667	6.85
F85	0	1	7.7	6.18	6.09	6.56	7.37		6.27667	6.09	4.82	5.06	5.78	7.5	8.64		5.22	4.82	6.26	4.89	5.99	7.68	5.63		5.50333	4.89	9.97	10.76	9.05	9.42	/		9.48	9.05
F91	0	1	7.44	9.91	8.71	7.89	7.47		7.6	7.44	9.52	9.04	9.62	8.1	9.31		8.81667	8.1	9.6	6.35	6.57	6.21	9.19		6.37667	6.21	6.38	7.45	6.86	7.22	/		6.82	6.38
F92	0	1	5.32	4.58	4.35	5.29	/	Slightly Agitated	4.74	4.35	4.18	3.51	3.29	4.81	5.67		3.66	3.29	5.04	7.38	6.95	9.22	/		6.45667	5.04	5.33	4.59	5.38	5.27	/		5.06333	4.59
F93	0	1	5.48	5.26	4.25	4.91	/		4.80667	4.25	4.33	5.45	6.05	6.16	5.71		5.16333	4.33	7.63	6.34	5.47	6.66	4.54		5.45	4.54	4.56	4.94	5.09	5.03	4.81		4.77	4.56
F111	0	0	7.31	6.24	6.56	6.5	6.95		6.43333	6.24	5.18	5.98	6.72	6.64	5.91		5.69	5.18	6.46	5.74	8.78	7.76	8.11		6.65333	5.74	9.66	8.57	6.87	7.24	5.68		6.59667	5.68
F112	0	1	5.32	4.96	6.55	6.88	/		5.61	4.96	5.97	4.56	8.08	5.21	/		5.24667	4.56	9.24	10.87	8.91	6.16	7.48		7.51667	6.16	6.74	5.94	7.77	/	/		6.81667	5.94
F113	0	0	5.51	7.09	6.25	5.09	5.89		5.49667	5.09	6.42	5.74	6.87	7.4	8.13		6.34333	5.74	6.57	6.67	6.31	7.87	/		6.51667	6.31	9.4	9.31	7.22	8.39	/		8.30667	7.22
F114	0	1	7.72	7.08	6.33	6.78	7.14		6.73	6.33	8.97	8.8	7.78	6.36	6.22		6.78667	6.22	9.43	11.6	11.13	5.59	7.7		7.57333	5.59	9.6	8.53	7.91	8.26	/		8.23333	7.91
F115	0	0	5.95	5.71	5.55	5.86	5.95		5.70667	5.55	7.79	6.17	7.67	8.07	8.25		7.21	6.17	10.31	10.42	10.24	/	/		10.3233	10.24	6.62	8.16	6.69	7.41	8.02		6.90667	6.62
F121	0	0	5.81	5.91	5.53	5.52	5.93		5.62	5.52	5.65	5.45	5.91	6.97	6.58		5.67	5.45	7.56	11.67	9.48	6.08	9.5		7.70667	6.08	6.32	7.03	6.57	5.12	5.29		5.57667	5.12
F122	0	1	5.35	6.68	5.7	6	/		5.68333	5.35	7	7.49	6.53	6.3	5.89		6.24	5.89	7.4	10.48	9.58	9.17	/		8.71667	7.4	6.2	7.71	5.74	7.46	6.98		6.30667	5.74
F123	0	0	4.62	4.24	4.54	5.03	/		4.46667	4.24	4.95	5.71	5.28	5.22	/		5.15	4.95	6.52	5.08	5.77	7.39	/		5.79	5.08	6.67	7.4	8.85	8.78	/		7.61667	6.67
F124	0	1	4.35	4.18	4.95	/	/		4.49333	4.18	4.55	4.99	5.25	5.22	5.7		4.92	4.55	6.23	7.76	5.02	5.45	6.49		5.56667	5.02	5.7	7.42	7.73	6.49	5.76		5.98333	5.7
F141	0	1	6.61	5.73	6.31	6.49	6.76		6.17667	5.73	6.92	6.36	7.37	6.08	7.03		6.45333	6.08	7.68	9.49	8.16	8.26	8.14		7.99333	7.68	7.81	6.56	9.44	7.05	9.3		7.14	6.56
F142	0	1	4.96	3.71	4.16	4.21	/		4.02667	3.71	3.38	2.92	3.17	3.5	2.56		2.88333	2.56	7.16	5.93	8.6	7.04	5.71		6.22667	5.71	4.58	5.15	5.85	6.42	4.6		4.77667	4.58
F143	0	0	5.82	5.97	5.13	5.08	/		5.34333	5.08	6.05	8.42	5.41	6.98	5.64		5.7	5.41	5.56	5.57	6.55	7.09	7		5.89333	5.56	6.17	6.27	7.59	7	/		6.48	6.17
F144	0	1	4.49	6.06	5.93	6.11	4.7		5.04	4.49	5.95	5.25	4.82	5.42	6.59		5.16333	4.82	8.54	5.21	5.17	6.3	/		5.56	5.17	5.75	6.17	4.27	6.62	6.87		5.39667	4.27
F145	0	1	6.15	4.12	4.9	5.43	6.06		4.81667	4.12	3.54	3.98	4.66	3.66	/		3.72667	3.54	6.49	5.95	4.32	6.13	4.98		5.08333	4.32	5.92	5.62	5.93	6.24	6.55		5.82333	5.62
F151	0	1	11.6	11.3	9.35	12.83	7.61		9.42	7.61	5.61	6.01	6.32	7.02	5.86		5.82667	5.61	6.52	7.29	8.19	8.41	6.12		6.64333	6.12	8.12	9.62	10.95	7.75	11.1		8.49667	7.75
F152	0	0	4.32	3.93	4.38	3.83	3.79		3.85	3.79	5.58	5.45	6.05	5.83	5.73		5.58667	5.45	6.08	8.98	4.27	5.16	/		5.17	4.27	6.22	5.07	8.03	6.53	5.7		5.66333	5.07
F153	0	1	6.65	5.92	5.59	6.39	7.85		5.96667	5.59	6.39	5.38	4.32	5	5.33		4.88333	4.32	11.49	9.44	10.12	9.41	/		9.65667	9.41	5.73	5.23	4.79	5.85	/		5.25	4.79
F161	0	0	12.4	10.27	9.45	9.08	/	Unmotivated	/	/	6.55	6.13	6.53	8.21	6.93		6.40333	6.13	10.57	7.99	8.09	11.31	/		8.88333	7.99	7.89	8.47	8.5	/	/		8.28667	7.89
F162	0	0	8.08	5.9	7.47	6.44	6.51		6.28333	5.9	9.2	7.3	7.28	12.74	/		7.92667	7.28	7.29	10.64	8.58	13.07	12.1		8.83667	7.29	7.34	7.99	8.12	8.12	9.16		7.81667	7.34
F163	0	0	7.6	7.73	/	/	/	Unmotivated	/	/	5.67	6.24	5.61	5.98	6.29		5.75333	5.61	8.85	7.72	6.93	6.93	/		7.19333	6.93	6.07	7.42	7.68	7.64	/		7.04333	6.07

## Sheet: Beam Walking test - Slips
Variables
ID			Unique identification number of an animal.
Sex			1=Male, 0=Female
Genotype			1=CYP2C19 transgenic, 0=Wild type
Number of slips
Attempt X			Number of paw slips within a single run.
Saline Average			Average of three attempts with least numer of paw slips observed. Animals were treated with saline.
Raclopride Average			Average of three attempts with least numer of paw slips observed. Animals were treated with raclopride.
Ecopipam Average			Average of three attempts with least numer of paw slips observed. Animals were treated with ecopipam.
/			Failed run
			Outlier
Summary data
ID	Sex	Genotype	Number of slips
			Baseline Average	Saline Average	Raclopride Average	Ecopipam Average
F111	0	0	0.333333	0.333333	0	0
F113	0	0	0.666667	0.333333	0	0
F115	0	0	0	0	0	0
F121	0	0	0	1.33333	0	0.666667
F123	0	0	1.33333	1	0	0.333333
F143	0	0	1	0.333333	0	0
F152	0	0	1.33333	0	0.333333	0
F161	0	0	/	0.333333	0.666667	0.666667
F162	0	0	0.333333	1.33333	1.66667	0.333333
F163	0	0	/	0	0.333333	0.666667
F23	0	0	/	0	0	0
F24	0	0	0.333333	0.333333	/	0
F31	0	0	1	0.333333	0	0.333333
F33	0	0	0	0	/	0
F54	0	0	0.666667	0.666667	0.333333	1.33333
F55	0	0	1.66667	2	2.66667	1.33333
F61	0	0	0	1	0	0
F63	0	0	0	0	0	0.333333
F64	0	0	1	1	0	0.333333
F65	0	0	0.333333	0	1	0.333333
F72	0	0	0.666667	0	1	0.333333
F81	0	0	1	0.666667	1.33333	0
M101	1	0	0.666667	0	0.333333	0.666667
M103	1	0	0	1.33333	0.666667	1
M112	1	0	0	0	0	0
M113	1	0	0	0.333333	0	0
M122	1	0	0.333333	1.33333	0.333333	0
M124	1	0	0.333333	0	0.333333	/
M133	1	0	0.333333	0	0	0
M142	1	0	1	1	/	1
M171	1	0	0.666667	0	1.66667	0
M23	1	0	0	0.333333	0	/
M31	1	0	0	/	0.333333	0.333333
M33	1	0	1	0.666667	0.333333	0
M42	1	0	0.666667	0.666667	0.333333	0.333333
M52	1	0	0	0	0	0
M61	1	0	0	0	1	/
M72	1	0	1	1.66667	0.333333	0.666667
M73	1	0	0	1	0	0.333333
M83	1	0	0	0.666667	0	0
M92	1	0	0.666667	0.333333	2	3
M93	1	0	0.333333	0.333333	1.33333	0
M94	1	0	0	0.666667	0.666667	0.333333
F112	0	1	1.66667	2.33333	3.33333	2
F114	0	1	1	3.33333	3.33333	2
F122	0	1	0.666667	1.66667	2.33333	1.66667
F124	0	1	0.666667	2.33333	3	2
F141	0	1	3	4	3.66667	5
F142	0	1	1.66667	0.333333	3.33333	0
F144	0	1	1	3	4.33333	6.33333
F145	0	1	1	2	3.66667	0.666667
F151	0	1	3	0.333333	1.66667	1.66667
F153	0	1	2	2.33333	5.33333	0.666667
F32	0	1	2.66667	1.66667	3	0.666667
F41	0	1	1	0.666667	0	1.33333
F42	0	1	2.33333	/	1.33333	1
F51	0	1	1.33333	5.66667	/	3.33333
F52	0	1	1	2	2.33333	2
F53	0	1	0.666667	1.66667	0.333333	4.66667
F62	0	1	2	3.33333	0.666667	1
F71	0	1	2	1.33333	2.66667	1.66667
F82	0	1	3	0.333333	2.66667	5.33333
F83	0	1	0.333333	3	1.33333	1
F84	0	1	1.66667	1.33333	2.66667	3.33333
F85	0	1	2.33333	3.33333	1.33333	3.66667
F91	0	1	2.66667	3.66667	1.33333	7.66667
F92	0	1	0.333333	1.33333	3	1.33333
F93	0	1	0.333333	1	3	0.666667
M102	1	1	3	0.666667	0.666667	/
M104	1	1	0	0.666667	0.333333	/
M111	1	1	0.333333	1.33333	4.33333	0.666667
M121	1	1	1.66667	5	2.33333	2.33333
M123	1	1	1	1	0.333333	3.66667
M131	1	1	0.333333	0.333333	0.666667	/
M132	1	1	3.33333	6	7.66667	6.66667
M141	1	1	1.66667	3.66667	1.66667	1.33333
M143	1	1	1	0.666667	3	1
M151	1	1	1.33333	3	1.33333	/
M161	1	1	3.33333	5	10.6667	8.66667
M162	1	1	2.66667	1.66667	/	4.33333
M163	1	1	2.33333	3.33333	5	0
M172	1	1	4	2.33333	4.66667	4.66667
M21	1	1	6.66667	/	/	/
M22	1	1	2.33333	5.66667	/	2.66667
M32	1	1	1	1.33333	2	1.33333
M41	1	1	0.333333	0.333333	1.66667	1.33333
M51	1	1	2	0.666667	3	0.666667
M62	1	1	1	0.333333	0.666667	3
M63	1	1	2	4.33333	1	1.66667
M71	1	1	1	2.33333	2	2
M81	1	1	1	2	0.333333	0
M82	1	1	/	1	0	0
M91	1	1	0.333333	0	0	0
All data
			Number of slips - Baseline								Number of slips - Saline								Number of slips - Raclopride								Number of slips - Ecopipam
ID	Sex	Genotype	Attempt 1	Attempt 2	Attempt 3	Attempt 4	Attempt 5	Comment	Average Top3	Best	Attempt 1	Attempt 2	Attempt 3	Attempt 4	Attempt 5	Comment	Average Top3	Best	Attempt 1	Attempt 2	Attempt 3	Attempt 4	Attempt 5	Comment	Average Top3	Best	Attempt 1	Attempt 2	Attempt 3	Attempt 4	Attempt 5	Comment	Average Top3	Best
F111	0	0	3	0	0	/	1		0.333333	0	2	0	3	1	0		0.333333	0	1	0	1	0	0		0	0	0	2	0	2	0		0	0
F112	0	1	3	4	/	0	2		1.66667	0	3	0	4	4	7		2.33333	0	8	3	6	3	4		3.33333	3	5	3	4	3	0		2	0
F113	0	0	0	2	2	/	0		0.666667	0	1	1	0	0	/		0.333333	0	0	1	0	0	0		0	0	9	7	0	0	0		0	0
F114	0	1	4	4	0	1	2		1	0	6	4	5	3	3		3.33333	3	5	4	14	1	/		3.33333	1	5	5	2	3	1		2	1
F115	0	0	0	0	0	0	0		0	0	0	0	1	0	1		0	0	0	0	0	0	0		0	0	2	1	0	0	0		0	0
F121	0	0	0	0	0	1	0		0	0	2	0	2	2	/		1.33333	0	0	0	0	2	0		0	0	1	1	0	1	2		0.666667	0
F122	0	1	4	0	1	/	1		0.666667	0	4	5	2	0	3		1.66667	0	1	7	4	2	/		2.33333	1	3	1	2	2	2		1.66667	1
F123	0	0	3	1	4	2	1		1.33333	1	3	1	2	0	3		1	0	0	0	0	2	0		0	0	3	0	2	1	0		0.333333	0
F124	0	1	0	1	1	/	/		0.666667	0	3	4	4	0	/		2.33333	0	5	3	3	3	5		3	3	4	3	1	2	3		2	1
F141	0	1	6	3	3	3	3		3	3	9	4	5	4	4		4	4	6	7	2	3	6		3.66667	2	5	5	5	6	8		5	5
F142	0	1	2	2	1	3	2		1.66667	1	2	2	1	0	0		0.333333	0	2	4	6	4	5		3.33333	2	0	0	1	2	0		0	0
F143	0	0	4	2	1	0	/		1	0	1	1	1	0	0		0.333333	0	0	0	0	0	0		0	0	1	0	1	0	0		0	0
F144	0	1	1	2	2	1	1		1	1	6	5	2	3	4		3	2	6	4	5	4	6		4.33333	4	10	6	3	11	/		6.33333	3
F145	0	1	3	0	2	/	1		1	0	3	4	2	1	/		2	1	7	4	7	6	1		3.66667	1	1	2	4	0	1		0.666667	0
F151	0	1	10	5	4	4	1		3	1	2	2	0	0	1		0.333333	0	6	1	2	2	4		1.66667	1	7	3	4	1	1		1.66667	1
F152	0	0	3	2	1	2	1		1.33333	1	1	1	0	0	0		0	0	1	1	0	0	/		0.333333	0	0	0	1	0	1		0	0
F153	0	1	4	3	2	1	/		2	1	3	7	2	2	5		2.33333	2	13	10	6	6	4		5.33333	4	1	4	1	1	0		0.666667	0
F161	0	0	/	/	/	/	/	Failed test	/		2	1	0	1	0		0.333333	0	0	1	1	/	/		0.666667	0	1	0	1	1	2		0.666667	0
F162	0	0	4	0	1	1	0		0.333333	0	2	2	10	0	3		1.33333	0	0	6	1	4	9		1.66667	0	2	0	1	3	0		0.333333	0
F163	0	0	/	/	/	/	/	Failed test	/		0	0	0	1	0		0	0	4	2	1	0	0		0.333333	0	1	9	2	0	1		0.666667	0
F23	0	0	/	/	/	/	/	Failed test	/		3	1	0	0	0		0	0	0	0	1	1	0		0	0	0	0	0	0	0		0	0
F24	0	0	1	1	0	0	/		0.333333	0	1	1	0	0	2		0.333333	0	1	1	3	13	13	Failed test	/	/	1	0	0	0	0		0	0
F31	0	0	5	1	1	1	/		1		2	1	0	1	0		0.333333	0	0	1	0	0	0		0	0	3	2	0	0	1		0.333333	0
F32	0	1	4	4	2	2	/		2.66667	2	3	4	1	1	5		1.66667	1	4	5	3	4	2		3	2	2	1	1	2	0		0.666667	0
F33	0	0	0	0	/	0	/		0	0	3	0	0	0	1		0	0	1	0	0	0	0	Failed test	/	/	0	0	0	0	/		0	0
F41	0	1	3	1	0	2	/		1	0	1	2	0	1	2		0.666667	0	1	1	0	0	0		0	0	4	2	2	0	4		1.33333	0
F42	0	1	4	3	2	3	2		2.33333	2	4	/	/	/	/	Failed test	/	/	2	6	1	1	2		1.33333	1	1	2	0	3	2		1	0
F51	0	1	6	2	2	1	1		1.33333	1	4	9	6	9	7		5.66667	4	6	4	14	15	13	Failed test	/	/	8	5	0	5	10		3.33333	0
F52	0	1	1	2	1	1	1		1	1	5	2	2	7	2		2	2	2	4	2	8	3		2.33333	2	6	4	3	1	2		2	1
F53	0	1	4	3	0	2	0		0.666667	0	9	2	3	1	2		1.66667	1	3	3	0	1	0		0.333333	0	6	7	6	2	7		4.66667	2
F54	0	0	1	1	2	1	0		0.666667	0	2	1	1	1	0		0.666667	0	0	2	0	3	1		0.333333	0	4	1	2	1	7		1.33333	1
F55	0	0	3	1	2	/	2		1.66667	1	4	2	2	2	/		2	2	4	3	4	3	2		2.66667	2	5	2	1	6	1		1.33333	1
F61	0	0	0	1	0	1	0		0	0	1	4	0	2	/		1	0	1	0	10	0	0		0	0	1	0	0	0	0		0	0
F62	0	1	2	2	4	2	2		2	2	7	3	4	3	5		3.33333	3	4	1	2	0	1		0.666667	0	3	2	0	1	/		1	0
F63	0	0	0	0	0	/	0		0	0	0	1	0	0	0		0	0	0	0	0	0	0		0	0	0	2	3	0	1		0.333333	0
F64	0	0	2	1	0	3			1	0	4	1	1	3	1		1	1	0	0	0	0	0		0	0	1	1	0	1	0		0.333333	0
F65	0	0	2	1	0	/	0		0.333333	0	0	1	0	0	0		0	0	4	1	2	0	3		1	0	1	2	0	0	1		0.333333	0
F71	0	1	6	2	3	2	2		2	2	1	2	3	1	3		1.33333	1	3	2	3	3	4		2.66667	2	4	1	5	4	0		1.66667	0
F72	0	0	3	3	1	0	1		0.666667	0	1	0	1	0	0		0	0	3	0	0	/	/		1	0	0	1	1	3	0		0.333333	0
F81	0	0	4	1	3	0	2		1	0	3	5	1	0	1		0.666667	0	5	9	2	1	1		1.33333	1	1	0	0	0	0		0	0
F82	0	1	7	6	4	3	2		3	2	6	1	0	4	0		0.333333	0	4	4	1	4	3		2.66667	1	6	5	5	7	9		5.33333	5
F83	0	1	3	0	1	0	2		0.333333	0	3	3	3	5	3		3	3	1	3	2	1	4		1.33333	1	3	0	2	1	2		1	0
F84	0	1	2	3	2	/	1		1.66667	1	5	2	3	2	0		1.33333	0	7	4	4	2	2		2.66667	2	4	5	2	4	4		3.33333	2
F85	0	1	3	2	3	2	3		2.33333	2	5	4	2	4	5		3.33333	2	1	2	4	4	1		1.33333	1	9	5	4	3	4		3.66667	3
F91	0	1	3	7	3	2	/		2.66667	2	8	4	7	3	4		3.66667	3	5	2	1	1	5		1.33333	1	8	7	8	9	/		7.66667	7
F92	0	1	/	1	0	0	2		0.333333	0	1	1	2	3	2		1.33333	1	8	5	3	1	/		3	1	1	2	1	2	/		1.33333	1
F93	0	1	2	2	0	0	1		0.333333	0	2	1	0	2	4		1	0	6	4	2	3	4		3	2	4	2	1	0	1		0.666667	0
M101	1	0	0	1	1	/	/		0.666667	0	1	0	0	0	0		0	0	0	4	6	1	0		0.333333	0	1	2	0	1	1		0.666667	0
M102	1	1	4	5	3	2	4		3	2	2	1	3	1	0		0.666667	0	1	1	0	3	2		0.666667	0	2	2	2	/	/	Failed test	/	2
M103	1	0	0	0	0	/	/		0	0	3	1	2	3	1		1.33333	1	1	0	1	1	1		0.666667	0	3	3	1	0	2		1	0
M104	1	1	2	0	0	3	0		0	0	5	1	1	0	1		0.666667	0	2	2	0	0	1		0.333333	0	0	3	5	2	1	Failed test	/	0
M111	1	1	1	/	1	0	0		0.333333	0	1	2	3	2	1		1.33333	1	9	5	4	11	4		4.33333	4	1	1	0	1	1		0.666667	0
M112	1	0	0	0	/	0	/		0	0	1	0	1	0	0		0	0	0	2	0	0	1		0	0	0	0	2	0	6		0	0
M113	1	0	2	0	0	0	/		0	0	1	0	0	2	/		0.333333	0	0	1	1	0	0		0	0	3	0	0	0	0		0	0
M121	1	1	8	3	2	2	1		1.66667	1	14	6	5	5	5		5	5	3	5	3	6	1		2.33333	1	4	3	3	3	1		2.33333	1
M122	1	0	0	1	/	1	0		0.333333	0	2	3	1	2	1		1.33333	1	4	1	0	1	0		0.333333	0	2	0	0	2	0		0	0
M123	1	1	3	1	2	2	0		1	0	1	5	4	2	0		1	0	4	2	0	1	0		0.333333	0	7	6	3	5	3		3.66667	3
M124	1	0	2	1	1	0	0		0.333333	0	2	0	1	0	0		0	0	1	0	0	2	/		0.333333	0	4	0	1	0	/	Failed test	/	0
M131	1	1	2	1	2	0	0		0.333333	0	3	2	0	0	1		0.333333	0	3	4	1	1	0		0.666667	0	/	/	/	/	/	Failed test	/	/
M132	1	1	6	4	4	/	2		3.33333	2	9	7	7	8	4		6	4	11	11	8	6	9		7.66667	6	14	9	7	7	6		6.66667	6
M133	1	0	1	1	/	0	0		0.333333	0	0	0	0	1	0		0	0	1	0	0	0	1		0	0	1	0	0	1	0		0	0
M141	1	1	6	3	3	1	1		1.66667	1	4	4	3	4	4		3.66667	3	2	2	2	3	1		1.66667	1	2	2	1	2	1		1.33333	1
M142	1	1	2	1	1	2	1		1	1	2	2	1	1	1		1	1	4	3	3	3	3	Failed test	/	3	4	1	2	0	3		1	0
M143	1	0	3	2	0	2	1		1	0	4	5	1	1	0		0.666667	0	13	0	5	4	9		3	0	0	2	4	1	5		1	0
M151	1	1	4	4	0	2	2		1.33333	0	9	5	7	2	2		3	2	2	3	1	4	1		1.33333	1	3	2	/	/	/	Failed test	/	/
M161	1	1	/	/	3	4	3		3.33333	3	6	6	5	4	6		5	4	13	13	12	9	11		10.6667	9	14	8	4	/	/		8.66667	4
M162	1	1	6	4	3	2	3		2.66667	2	6	0	2	3	3		1.66667	0	3	3	/	/	/	Failed test	/	/	4	5	4	7	6		4.33333	4
M163	1	1	4	3	/	2	2		2.33333	2	5	3	3	4	4		3.33333	3	5	5	5	5	5		5	5	2	0	0	0	1		0	0
M171	1	0	3	1	1	/	0		0.666667	0	2	2	0	0	0		0	0	2	2	2	2	1		1.66667	1	0	1	0	1	0		0	0
M172	1	1	8	3	4	5	5		4	3	2	2	8	3	3		2.33333	2	6	8	8	3	5		4.66667	3	8	7	5	4	5		4.66667	4
M21	1	1	8	8	7	8	5		6.66667	5	/	/	/	/	/	Failed test	/	/	/	/	/	/	/	Failed test	/	/	14	/	/	/	/	Failed test	/	/
M22	1	1	3	5	4	2	2		2.33333	2	6	5	6	7	/		5.66667	5	4	6	4	/	/	Failed test	/	4	5	8	3	2	3		2.66667	2
M23	1	0	0	0	0	0	/		0	0	2	1	0	0	1		0.333333	0	0	0	1	0	/		0	0	1	2	2	1	1	Failed test	/	1
M31	1	0	1	0	/	0	0		0	0	6	3	0	1	0	Failed test	/	0	1	1	1	0	0		0.333333	0	2	0	1	5	0		0.333333	0
M32	1	1	/	2	1	1	1		1	1	10	7	2	1	1		1.33333	1	7	6	3	0	3		2	0	3	1	2	2	1		1.33333	1
M33	1	0	2	1	/	0	/		1	0	2	2	0	0	2		0.666667	0	2	1	1	0	0		0.333333	0	0	0	0	0	0		0	0
M41	1	1	0	/	1	1	0		0.333333	0	2	0	0	3	1		0.333333	0	8	3	4	1	1		1.66667	1	2	2	0	2	/		1.33333	0
M42	1	0	3	1	/	1	0		0.666667	0	1	1	0	2	1		0.666667	0	2	1	0	0	2		0.333333	0	0	2	0	1	1		0.333333	0
M51	1	1	4	3	/	1	2		2	1	0	1	1	1	1		0.666667	0	5	3	6	4	2		3	2	2	0	1	2	1		0.666667	0
M52	1	0	2	1	0	0	0		0	0	0	1	0	0	0		0	0	0	0	0	1	0		0	0	1	0	0	0	1		0	0
M61	1	0	1	0	1	0	0		0	0	0	0	0	0	0		0	0	4	0	1	2	6		1	0	1	1	0	1	0	Failed test	/	0
M62	1	1	4	2	0	2	1		1	0	0	0	1	1	1		0.333333	0	2	1	3	0	1		0.666667	0	5	5	5	3	1		3	1
M63	1	1	4	5	3	1	2		2	1	7	8	7	2	4		4.33333	2	1	1	1	1	1		1	1	2	2	1	3	5		1.66667	1
M71	1	1	6	2	1	0	2		1	0	4	6	3	2	2		2.33333	2	7	3	2	1	3		2	1	2	2	4	2	2		2	2
M72	1	0	1	3	1	1	1		1	1	4	2	2	1	2		1.66667	1	1	0	0	1	1		0.333333	0	14	2	0	14	0		0.666667	0
M73	1	0	1	0	0	1	0		0	0	0	14	3	1	2		1	0	1	0	0	0	1		0	0	2	1	1	0	0		0.333333	0
M81	1	1	3	1	2	1	1		1	1	2	3	4	3	1		2	1	3	2	1	0	0		0.333333	0	2	1	0	0	0		0	0
M82	1	1	/	/	/	/	/	Failed test	/		2	0	2	1	/		1	0	0	0	1	0	0		0	0	2	0	0	2	0		0	0
M83	1	0	1	0	0	0	0		0	0	4	1	0	1	2		0.666667	0	0	0	0	0	1		0	0	1	0	0	3	0		0	0
M91	1	1	3	1	1	0	0		0.333333	0	1	2	0	0	0		0	0	1	2	0	0	0		0	0	0	1	0	0	0		0	0
M92	1	0	2	0	1	1	1		0.666667	0	2	1	0	0	3		0.333333	0	2	1	3	3	3		2	1	8	4	2	4	3		3	2
M93	1	0	1	0	1	2	0		0.333333	0	8	0	1	0	1		0.333333	0	2	2	0	9	3		1.33333	0	0	0	0	2	0		0	0
M94	1	0	1	0	0	0	0		0	0	2	0	1	3	1		0.666667	0	7	1	4	1	0		0.666667	0	1	2	0	2	0		0.333333	0

## Sheet: Dopamine concentration (Adults)
Variables
ID			Unique identification number of an animal.
Genotype			1=CYP2C19 transgenic, 0=Wild type
Concentration in <region>			Concentraion of substrance in the
Dopamine level (µg/g)			Concentration of dopamine in a homogenized mouse brain tissue (ng od dopamine per g of brain tissue).
DOPAC (µg/g)			Concentration of DOPAC (Dihydroxyphenylacetic acid) in a homogenized mouse brain tissue (ng od DOPAC per g of brain tissue).
HVA (µg/g)			Concentration of HVA (Homovanilic acid) in a homogenized mouse brain tissue (ng od HVA per g of brain tissue).
Turnover			Ratio of dopamine and HVA concentrations in the given region.
/			No measeurement
			Outlier
Data
		Hemisphere			Cerebellum			Hippocampus
ID	Genotype	Dopamine	DOPAC	HVA	Dopamine	DOPAC	HVA	Dopamine	DOPAC	HVA
1	0	858.251	185.931	1147.91	9.32299	37.2933	51.7221	12.7401	67.16	312.227
2	0	837.083	209.169	1223.31	20.0801	31.1505	78.6211	23.2356	52.1808	273.321
3	0	880.966	198.128	1223.22	18.8134	31.7556	97.9715	/	/	/
4	0	910.956	156.817	1278.65	16.3973	28.0242	91.2903	22.2194	38.8752	294.536
5	0	779.495	179.518	975.016	18.2482	37.5285	108.034	/	46.7173	373.344
6	0	825.888	172.325	1398.8	17.868	37.188	123.184	10.9011	40.047	218.624
7	0	938.668	222.229	1451.77	25.032	43.7889	158.659	18.4925	49.3535	252.682
8	0	1006.29	258.991	2316.21	17.8395	42.3891	199.474	19.2602	58.2831	513.586
9	0	831.235	215.896	1281.79	20.8619	42.2195	102.026	16.8662	46.9677	202.924
10	0	829.259	207.266	1253.69	19.9309	38.368	121.238	13.6112	46.2685	218.833
11	0	812.678	252.159	1217.71	20.0927	39.7008	88.1735	18.5764	45.0381	214.497
12	0	880.832	194.342	1161.6	25.0745	51.6323	116.484	11.7868	55.5581	201.91
13	0	916.108	215.538	1157.57	19.1433	44.093	102.956	14.3702	48.9103	244.052
14	1	1046.49	229.564	1890.95	32.074	43.3661	166.485	22.8536	51.9582	498.409
15	1	1102.05	219.092	1274.5	36.7056	35.2727	172.954	/	847.604	1844.23
16	1	916.029	226.176	1369.22	20.9348	34.4791	135.62	/	38.4085	250.167
17	1	939.716	177.372	1165.85	21.9183	36.0396	145.249	14.9457	50.5076	/
18	1	986.276	210.099	1614.16	21.9852	41.6512	177.589	11.1376	37.6345	210.177
19	1	984.073	189.811	1193.94	20.1433	34.7357	153.394	18.6681	50.1489	285.563
20	1	1019.85	173.463	1275.98	20.3506	40.164	208.569	25.093	53.113	256.307
21	1	925.54	191.43	1213.7	22.6804	42.1632	162.289	12.4319	43.2643	216.369
22	1	975.867	215.948	1087.84	/	/	/	17.6493	44.6603	215.813
23	1	1245.7	210.131	1331.41	31.4767	38.4796	193.293	17.3684	50.5268	287.377
24	1	946.242	253.98	1499.11	13.6307	48.2247	99.4847	18.9655	59.1194	252.541

## Sheet: Dopamine concentration (Embryo)
Variables
ID			Unique identification number of an animal.
Genotype			1=CYP2C19 transgenic, 0=Wild type
Dopamine level (µg/g)			Concentration of dopamine in a homogenized mouse whole brain (dopamine per g of brain tissue).
DOPAC (µg/g)			Concentration of DOPAC (Dihydroxyphenylacetic acid) in a homogenized mouse brain tissue (ng od DOPAC per g of brain tissue).
HVA (µg/g)			Concentration of HVA (Homovanilic acid) in a homogenized mouse whole brain (ng od HVA per g of brain tissue).
Turnover			Ratio of dopamine and HVA concentrations in the whole brain.
/			No measeurement
			Outlier
Data
ID	Genotype	Dopamine	DOPAC	HVA
a1	0	46.0348	49.879	190.411
b2	0	51.696	26.6564	172.745
b6	0	46.6377	27.7262	125.425
c5	0	65.2721	47.1789	210.948
e1	0	76.4295	36.7321	193.348
e3	0	53.6919	37.4621	216.817
e4	0	68.598	36.1397	236.117
a2	1	55.7073	61.3273	271.151
a3	1	54.1183	29.2763	145.38
a4	1	27.0034	31.6165	141.888
b1	1	54.7617	29.1248	138.185
b3	1	43.02	27.9171	147.6
b4	1	52.5118	29.4791	192.517
b5	1	56.0968	28.127	154.685
b7	1	65.478	36.6254	186.335
c1	1	59.9796	42.4181	226.586
c2	1	55.731	33.7605	182.091
c3	1	65.7897	43.7307	177.326
c4	1	61.4884	40.2311	183.019
e2	1	62.0324	42.2447	186.663

## Sheet: Number of TH+ neurons
Variables
ID			Unique identificational number of an animal
Sex			0=Female; 1=Male
Genotype			0=Wild Type; 1=2C19TG transgenic
Age			0= 15 months old; 1= 6 months old
Number of neurons
-2.80mm			Number of dopaminergic neurons in a given frontal sections of substantia nigra/ventral tegmental area. Coordinates represent distance from bregma.
-2.92mm
-3.08mm
-3.16mm
-3.28mm
-3.40mm
-3.52mm
-3.64mm
-3.80mm
Sum			Total nuber of dopaminergic neurons in all cross-sections of substantia nigra/ventral tegmental area.
			Outlier
Data
				Number of neurons - Substantia nigra										Number of neurons - Ventral tegmental area
ID	Sex	Genotype	Age	-2.80mm	-2.92mm	-3.08mm	-3.16mm	-3.28mm	-3.40mm	-3.52mm	-3.64mm	-3.80mm	Sum	-2.80mm	-2.92mm	-3.08mm	-3.16mm	-3.28mm	-3.40mm	-3.52mm	-3.64mm	-3.80mm	Sum
1961	1	0	1	267	345	243	176	258	209	244	193	149	2084	252	267	234	128	215	349	469	515	169	2598
1956	1	0	1	212	280	223	207	125	233	282	214	164	1940	224	299	191	281	224	468	554	485	158	2884
1990	1	0	1	392	375	289	241	200	187	262	138	148	2232	168	274	254	205	282	364	413	321	215	2496
2025	1	0	1	299	367	388	274	219	286	225	190	199	2447	221	356	362	315	278	369	518	388	224	3031
2043	1	0	1	268	256	272	226	219	200	214	146	151	1952	214	243	292	226	344	362	414	355	183	2633
1699	1	0	0	197	303	269	257	242	211	279	214	186	2158	303	295	340	239	438	487	548	459	266	3375
1701	1	0	0	284	298	214	243	288	261	273	262	144	2267	319	327	313	265	352	497	566	535	186	3360
1758	1	0	0	310	305	198	274	330	269	295	263	306	2550	209	280	332	229	401	342	465	490	445	3193
1760	1	0	0	249	335	337	300	236	403	269	209	176	2514	256	253	304	427	392	254	484	459	238	3067
1932	1	1	1	253	217	195	229	180	181	207	145	115	1722	235	203	216	220	262	352	415	540	178	2621
1960	1	1	1	279	271	230	184	203	264	277	242	168	2118	301	317	292	253	252	444	563	442	176	3040
1992	1	1	1	296	326	287	243	179	149	249	192	127	2048	240	293	288	215	292	368	490	391	215	2792
2026	1	1	1	270	260	244	171	157	192	138	155	142	1729	255	282	294	265	222	355	275	246	214	2408
2042	1	1	1	287	338	257	191	159	203	233	158	168	1994	218	275	321	228	221	339	461	394	232	2689
1698	1	1	0	270	275	265	192	160	285	271	271	168	2157	208	258	353	180	492	586	606	697	493	3873
1702	1	1	0	300	320	278	233	238	249	185	189	140	2132	368	388	351	228	412	522	487	538	262	3556
1759	1	1	0	258	240	188	336	269	308	219	191	153	2162	248	213	274	365	300	231	425	285	195	2536
1761	1	1	0	297	316	370	343	313	414	213	254	198	2718	272	304	294	300	345	339	412	217	195	2678

[truncated: 2 more sheets: Volumetric neuroimaging, Antioxidative enzymes]
